# Supplementary material for: LAP1 supports nuclear adaptability during constrained melanoma cell migration and invasion
Source: Nat Cell Biol. Author manuscript; Available in PMC 2023 Jan 24. (PMC9859759; doi:10.1038/s41556-022-01042-3)
Supplement: Numerical Source Data for Extended Data Figure 1 [file EMS156666-supplement-Numerical_Source_Data_for_Extended_Data_Figure_1.xlsx]

## Sheet: Extended Data Fig.1a-i
LAP1 supports nuclear adaptability during constrained melanoma cell migration and invasion
Jung-Garcia et al.
Numerical Source data Table
Extended Data Figures 1a-i											Exact P values Extended Data Figures 1a-i
Extended Data Fig.1a		Untranslocated nuclei (%)									Figure	Comparison	Exact p value
	WM983A			WM983B							1a	8:WM983A vs. 8:WM983B	*p=0.0102
8	83	69	47.8261	44	44	15.0794						5:WM983A vs. 5:WM983B	*p=0.0431
5	87	84	81.3397	62	63	51.5419					1c	WM983A 8:1 bleb vs. 5:1 bleb	**p=0.005
3	97	94	93.8272	99	89	83.0769						WM983A 8:1 bleb vs. 3:1 bleb	****p<0.0001
												WM983B 8:1 bleb vs. 5:1 bleb	***p=0.0006
Extended Data Fig.1b		Untranslocated nuclei with blebs(%)										WM983B 8:1 bleb vs. 3:1 bleb	**p=0.005
	WM983A			WM983B							1d	WM983A 8:Bubble vs. 5:Bubble	**p=0.0097
8	1.66	3.45	0	7.28	15.12	1.5873						WM983A 8:Bubble vs. 3:Bubble	****p<0.0001
5	0.87	1.68	0	4.96	9.45	2.64317						WM983A 5:Bubble vs. 3:Bubble	*p=0.0206
3	0	1.88	0.617284	6.93	16.91	5.12821					1e	WM983A:WM983B	****p<0.0001
											1g	WM983A:1 bleb vs. WM983B:1 bleb	****p<0.0001
Extended Data Fig.1c		Translocated nuclei (%)										WM983A:2 blebs vs. WM983B:2 blebs	***p=0.0009
	WM983A											WM983A:Bubble vs. WM983B:Bubble	****p<0.0001
	1 bleb			2 blebs			3 blebs					WM983A:Collapsed vs. WM983B:Collapsed	****p<0.0001
8	0.8	1	0	0.2	0	0	0	0	0		1h	WM983A:WM983B	**p=0.0062
5	2.668	4	4	0.532	0	0	0.8	0	0		1i	WM983A:WM983B	**p=0.0023
3	6.174	7	3.892	0.413	0	2.331	0.413	0	0.777
Extended Data Fig.1d		Translocated nuclei (%)
	WM983A
	Bubble			Collapsed			Various
8	1	1	1	0	0	0	0	0	0
5	3	4	3	1	0	1	0	0	0
3	4.732	7	4.669	1.855	0	0.777	0.413	0	1.554
	WM983B
	Balloon			Bubble			Collapsed			Various
8	0	0.501	0	0.999	2.499	2.499	2.001	0	0.501	0	0	0
5	0	0	0.91	2.5	4.475	3.635	2.5	0.525	0.455	0	0	0
3	0	0	0	3.075	1.665	3.885	1.155	3.335	1.15	0.77	0	0
Extended Data Fig.1e		Untranslocated nuclei (%)
Untranslocated nuclei (%)
WM983A	WM983B
100	60
99	66
97	61
Extended Data Fig.1f
Untranslocated nuclei with blebs(%)
WM983A	WM983B
4	5
1	6
2	1
Extended Data Fig.1g		Translocated nuclei (%)
	1 bleb			2 blebs			3 blebs
WM983A	1	1	1	0	0	0	0	0	0
WM983B	15.2519	13.6923	15.2609	2.06107	4.30769	1.95652	0.687023	0	0.782609
	Bubble			Collapsed			Various
WM983A	1	1	0.8	0	0	0	0.2	0	0
WM983B	12.5038	13.8462	13.6957	4.53435	3.23077	3.91304	0.961832	1.07692	0.391304
Extended Data Fig.1h
Translocated nuclei (%)
WM983A	WM983B
13.7931	54.1176
33.9901	64.2857
27.1277	62.2642
Extended Data Fig.1i
Translocated nuclei with blebs(%)
WM983A	WM983B
5.6	18.36
3.44828	23.2143
8.51064	19.3396
