# Supplementary material for: LAP1 supports nuclear adaptability during constrained melanoma cell migration and invasion
Source: Nat Cell Biol. Author manuscript; Available in PMC 2023 Jan 24. (PMC9859759; doi:10.1038/s41556-022-01042-3)
Supplement: Numerical Source Data for Extended Data Figure 2 [file EMS156666-supplement-Numerical_Source_Data_for_Extended_Data_Figure_2.xlsx]

## Sheet: Extended data Fig.2a,b
LAP1 supports nuclear adaptability during constrained melanoma cell migration and invasion
Jung-Garcia et al.
Numerical Source data Table
Extended Data Figures 2a,b
Extended Data Fig.1a
Number of live cells/ml
WM983A	WM983B
360000	250000
300000	360000
300000	380000
Extended Data Fig.1b		Viability (%)
WM983A		WM983B
Control	Stau	Control	Stau
100	0	100	0

## Sheet: Extended data Fig.2f,g
LAP1 supports nuclear adaptability during constrained melanoma cell migration and invasion
Jung-Garcia et al.
Numerical Source data Table
Extended Data Figures 2f,g			Exact P values Extended Data Figures 2f,g
Extended Data Fig.1f			Figure	Comparison	Exact p value
Translocated nuclei (%)			2f	Control:WM983B vs ROCKi:WM983B	*p=0.0262
Control	ROCKi		2g	Control:WM983B vs ROCKi:WM983B	**p=0.0039
69.2593	57.5397
84.2553	61.3861
62.3077	37.7193
70.3947	37.3984
Extended Data Fig.1g
Translocated nuclei with blebs (%)
Control	ROCKi
9.62963	3.57143
20.8511	3.46535
13.8462	6.14035
16.4474	1.62602
