# Supplementary material for: LAP1 supports nuclear adaptability during constrained melanoma cell migration and invasion
Source: Nat Cell Biol. Author manuscript; Available in PMC 2023 Jan 24. (PMC9859759; doi:10.1038/s41556-022-01042-3)
Supplement: Numerical Source Data for Extended Data Figure 3 [file EMS156666-supplement-Numerical_Source_Data_for_Extended_Data_Figure_3.xlsx]

## Sheet: Extended Data Fig.3a
LAP1 supports nuclear adaptability during constrained melanoma cell migration and invasion
Jung-Garcia et al.
Numerical Source data Table
Extended Data Figure 3a
Extended Data Fig.3a
Nuclei with NE blebs (%)
M206
1.66667

## Sheet: Extended Data Fig.3c-h
LAP1 supports nuclear adaptability during constrained melanoma cell migration and invasion
Jung-Garcia et al.
Numerical Source data Table
Extended Data Figures c-h								Exact P values Extended Data Figures c-h
Extended Data Fig.3c								Figure	Comparison	Exact p value
Cell roundness index								3c	WM983A vs. WM983B	*p<0.0102
WM983A	WM983B							3d	Rounded:WM983A vs. Rounded:WM983B	***p=0.0009
0.40755	0.619719								Elongated:WM983A vs. Elongated:WM983B	***p=0.0009
0.452839	0.59504							3e	WM983A vs. WM983B	*p=0.0130
0.43199	0.746449							3f	A375P vs. A375M2	***p=0.0004
								3g	Rounded:A375P vs. Rounded:A375M2	****p<0.0001
Extended Data Fig.3d		Cells (%)							Elongated:A375P vs. Elongated:A375M2	****p<0.0001
	Rounded			Elongated				3h	A375P vs. A375M2	**p=0.0074
WM983A	30.8901	39.0805	36.0825	69.1099	60.9195	63.9175
WM983B	63.4043	63.3663	79.7753	36.5957	35.6436	20.2247
Extended Data Fig.3e
pMLC2 levels (A.U.)
WM983A	WM983B
0.356893	0.442054
0.355017	0.47672
0.309432	0.547845
Extended Data Fig.3f
Cell roundness index
A375P	A375M2
0.5856	0.862905
0.549971	0.830304
0.504115	0.82139
Extended Data Fig.3g		Cells (%)
	Rounded			Elongated
A375P	59.5122	50.9804	52.5641	40.4878	49.0196	47.4359
A375M2	97	95	95	3	5	5
Extended Data Fig.3h
pMLC2 levels (A.U.)
A375P	A375M2
0.334792	0.454224
0.24969	0.468427
0.194641	0.48057

## Sheet: Extended Data Fig.3j,k
LAP1 supports nuclear adaptability during constrained melanoma cell migration and invasion
Jung-Garcia et al.
Numerical Source data Table
Extended Data Figures 3j,k			Exact P values Extended Data Figures 3j,k
Extended Data Fig.3j			Figure	Comparison	Exact p value
Nuclei with NE blebs (%)			3j	WM983A vs. WM983B	**p=0.0012
WM983A	WM983B		3k	A375P vs. A375M2	**p=0.0014
10	20
13	20
10	19
Extended Data Fig.3k
Nuclei with NE blebs (%)
A375P	A375M2
16	41
15	34
9	41
