# Supplementary material for: LAP1 supports nuclear adaptability during constrained melanoma cell migration and invasion
Source: Nat Cell Biol. Author manuscript; Available in PMC 2023 Jan 24. (PMC9859759; doi:10.1038/s41556-022-01042-3)
Supplement: Numerical Source Data for Extended Data Figure 4 [file EMS156666-supplement-Numerical_Source_Data_for_Extended_Data_Figure_4.xlsx]

## Sheet: Extended Data Figure 4a
LAP1 supports nuclear adaptability during constrained melanoma cell migration and invasion
Jung-Garcia et al.
Numerical Source data Table
Extended Data Figure 4a
Extended Data Fig.4a		NE blebs containing the DNA damage marker (%)
	Gamma-H2AX			53BP1
WM983A	3.8674	5.26316		1.65746	3.7037
WM983B	11.7371	28.9474		6.76056	8

## Sheet: Extended Data Figure 4c
LAP1 supports nuclear adaptability during constrained melanoma cell migration and invasion
Jung-Garcia et al.
Numerical Source data Table
Extended Data Figure 4c
Extended Data Fig.4c
Gamma-H2AX foci intensity
	No NE blebs			NE blebs
WM983A	57.691	83.9531		43.2546	39.6581
WM983B	38.6487	58.6616		44.543	43.5074
Gamma-H2AX foci per nucleus
	No NE blebs			NE blebs
WM983A	28.7485	22.7692		23.2	15.5
WM983B	30.1964	19.6842		34.8667	40
53BP1 foci intensity
	No NE blebs			NE blebs
WM983A	81.5803	97.3353		54.4753	181.37
WM983B	79.6819	97.674		81.6436	148.003
53BP1 foci per nucleus
	No NE blebs			NE blebs
WM983A	15.1287	15.4231		17.6	25.5
WM983B	11.6548	15.4583		12.1333	9.5
