# Supplementary material for: LAP1 supports nuclear adaptability during constrained melanoma cell migration and invasion
Source: Nat Cell Biol. Author manuscript; Available in PMC 2023 Jan 24. (PMC9859759; doi:10.1038/s41556-022-01042-3)
Supplement: Numerical Source Data for Extended Data Figure 5 [file EMS156666-supplement-Numerical_Source_Data_for_Extended_Data_Figure_5.xlsx]

## Sheet: Extended Data Fig.5e
LAP1 supports nuclear adaptability during constrained melanoma cell migration and invasion
Jung-Garcia et al.
Numerical Source data Table
Extended Data Figure 5e
Extended Data Fig.5e		RNA expression
			A375M2_inh
	A375M2	A375P	A375M2_blebbistatin	A375M2_Y27632	A375M2_H1152
SPAST	34.6682	14.2505	32.5554	35.0615	41.3899
	49.312	31.3174	39.0086	32.5554	30.7969
	59.4689	33.2659	33.6726	29.6499	32.2263
RANBP2	373.127	150.697	219.685	247.684	261.532
	373.954	204.674	256.152	227.512	287.586
	445.332	166.961	245.015	213.869	287.586
NUPL1	24.6367	17.599	16.7012	20.4203	19.0966
	40.8565	23.6498	29.1263	27.2891	23.6002
	38.3028	23.3613	22.7848	19.5418	21.3658
TPR	510.906	263.589	408.281	293.231	352.128
	506.649	300.085	343.789	278.046	422.329
	537.998	288.472	372.739	330.491	398.778
OSBPL8	721.999	363.025	553.194	517.186	532.199
	748.735	453.614	576.758	518.758	529.614
	823.633	394.873	600.83	648.163	523.319
NUP153	567.065	434.615	460.208	472.298	564.862
	608.187	506.408	584.617	519.917	535.869
	678.381	505.541	497.102	456.202	492.653
SYNE2	13.9153	11.6516	15.662	14.5477	14.0244
	21.5946	14.3405	14.544	14.4827	18.9763
	24.5158	11.4052	17.6277	15.9295	12.9699
SUMO1	933.093	615.577	645.017	806.68	708.708
	1006.63	681.745	766.05	733.235	739.863
	981.008	629.145	720.971	753.036	752.726
NUP133	139.365	110.129	136.379	130.796	160.336
	164.883	141.696	146.292	159.381	156.276
	182.823	141.594	150.804	82.8583	162.615
NUP50	300.15	147.253	266.097	253.329	228.851
	359.143	154.036	314.607	231.687	204.638
	388.702	245.766	232.579	255.037	181.569
NUP54	181.69	119.249	120.168	168.002	190.307
	189.991	155.505	152.572	167.184	173.109
	180.967	141.037	145.923	148.937	190.763
NUP35	645.368	455.842	371.78	553.324	625.7
	677.837	530.003	557.099	540.64	646.057
	692.217	484.632	445.888	508.179	611.513
LPIN1	55.677	61.6229	60.9146	54.9139	65.154
	56.0298	51.5837	56.5885	56.048	55.677
	65.051	50.2518	47.9778	49.8298	66.6982
ZMPSTE24	769.361	477.156	669.05	697.817	569.35
	867.674	517.276	726.11	717.55	543.784
	852.63	566.176	631.972	696.856	553.356
TOR1AIP1	1524.12	901.873	1231.2	1303.79	1079.63
	1564.68	980.819	1321.76	1290.77	1161.58
	1647.41	1045.51	1171.41	1328.61	1173.61
