# Supplementary material for: LAP1 supports nuclear adaptability during constrained melanoma cell migration and invasion
Source: Nat Cell Biol. Author manuscript; Available in PMC 2023 Jan 24. (PMC9859759; doi:10.1038/s41556-022-01042-3)
Supplement: Numerical Source Data for Extended Data Figure 6 [file EMS156666-supplement-Numerical_Source_Data_for_Extended_Data_Figure_6.xlsx]

## Sheet: Extended Data Figures 6a,b
LAP1 supports nuclear adaptability during constrained melanoma cell migration and invasion
Jung-Garcia et al.
Numerical Source data Table
Extended Data Figures 6a,b			Exact P values Extended Data Figures 6a,b
Extended Data Fig.6a			Figure	Comparison	Exact p value
Protein expression			6a	Control:WM983B vs LAP1 siRNA:WM983B	***p=0.0004
LAP1B				Control:WM983B vs LAP1 siRNA:WM983B	**p=0.0012
Control	LAP1 siRNA		6d	Control:WM983B vs LAP1 siRNA#1:WM983B	***p=0.0001
0.717442	0.0785218			Control:WM983B vs LAP1 siRNA#2:WM983B	***p=0.0002
0.66881	0.132228			Control:WM983B vs LAP1 siRNA#1:WM983B	**p=0.0096
0.574112	0.0330962			Control:WM983B vs LAP1 siRNA#2:WM983B	**p=0.0029
LAP1C
Control	LAP1 siRNA
3.03289	0.754207
2.25735	0.774136
2.55907	0.684536
Extended Data Fig.6b
Number of live cells per ml
Control	LAP1 siRNA
280000	276000
320000	240000
340000	280000

## Sheet: Extended Data Figures 6d-f
LAP1 supports nuclear adaptability during constrained melanoma cell migration and invasion
Jung-Garcia et al.
Numerical Source data Table
Extended Data Figures 6d-f				Exact P values Extended Data Figures 6d-f
Extended Data Fig.6d				Figure	Comparison	Exact p value
Protein expression				6d	Control:WM983B vs LAP1 siRNA#1:WM983B	***p=0.0001
LAP1B					Control:WM983B vs LAP1 siRNA#2:WM983B	***p=0.0002
Control	LAP1 siRNA#1	LAP1 siRNA#2			Control:WM983B vs LAP1 siRNA#1:WM983B	**p=0.0096
0.367483	0.055825	0.101876			Control:WM983B vs LAP1 siRNA#2:WM983B	**p=0.0029
0.512261	0.040561	0.098505		6e	Control:WM983B vs LAP1 siRNA#1:WM983B	***p=0.0004
0.494664	0.08726	0.081529			Control:WM983B vs LAP1 siRNA#2:WM983B	**p=0.0027
				6f	Control:WM983B vs LAP1 siRNA#1:WM983B	*p=0.0366
LAP1C					Control:WM983B vs LAP1 siRNA#2:WM983B	*p=0.0292
Control	LAP1 siRNA#1	LAP1 siRNA#2
1.18956	0.586468	0.485582
1.7633	0.807114	0.650044
1.59695	0.920043	0.564138
Extended Data Fig.6e
Translocated nuclei (%)
Control	LAP1 siRNA#1	LAP1 siRNA#2
65.6165	27.6165	36
65.5681	24.8707	31.8376
59.8405	8.56673	30.5135
Extended Data Fig.6f
Translocated nuclei with blebs (%)
Control	LAP1 siRNA#1	LAP1 siRNA#2
28.2443	1.53846	6.16438
22.3048	17.0648	8.25243
26.971	13.1387	14.7059
