# Supplementary material for: LAP1 supports nuclear adaptability during constrained melanoma cell migration and invasion
Source: Nat Cell Biol. Author manuscript; Available in PMC 2023 Jan 24. (PMC9859759; doi:10.1038/s41556-022-01042-3)
Supplement: Numerical Source Data for Extended Data Figure 7 [file EMS156666-supplement-Numerical_Source_Data_for_Extended_Data_Figure_7.xlsx]

## Sheet: Extended Data Fig.7d
LAP1 supports nuclear adaptability during constrained melanoma cell migration and invasion
Jung-Garcia et al.
Numerical Source data Table
Extended Data Figure 7d				Exact P values Extended Data Figure 7d
Extended Data Fig.7d				Figure	Comparison	Exact p value
				7d	Lamin A/C:LAP1BNT vs. Lamin A/C:LAP1B1-121	***p=0.0009
GFP-LAMIN A/C					Lamin A/C:LAP1BNT vs. Lamin A/C:LAP1CNT	****p<0.0001
LAP1BNT	LAP1B1-121	LAP1CNT			Lamin A/C:LAP1BuNT vs. Lamin A/C:LAP1CNT	**p=0.0018
94.0476	74.7126	56.1644			Lamin B1:LAP1BNT vs. Lamin B1:LAP1B1-121	**p=0.0066
93.8776	69.4915	50			Lamin B1:LAP1BNT vs. Lamin B1:LAP1CNT	***p=0.0003
89.6552	73.8095	58.9744			LAP1B1-121 vs. LAP1CNT	*p=0.0221
GFP-LAMIN B1
LAP1BNT	LAP1B1-121	LAP1CNT
96.6292	72.7273	48.1481
93.617	71.1111	62.5
97.9592	79.0698	62.069
