# Supplementary material for: LAP1 supports nuclear adaptability during constrained melanoma cell migration and invasion
Source: Nat Cell Biol. Author manuscript; Available in PMC 2023 Jan 24. (PMC9859759; doi:10.1038/s41556-022-01042-3)
Supplement: Numerical Source Data for Extended Data Figure 8 [file EMS156666-supplement-Numerical_Source_Data_for_Extended_Data_Figure_8.xlsx]

## Sheet: Extended Data Fig.8b
LAP1 supports nuclear adaptability during constrained melanoma cell migration and invasion
Jung-Garcia et al.
Numerical Source data Table
Extended Data Figure 8b			Exact P values Extended Data Figure 8b
Extended Data Fig.8b			Figure	Comparison	Exact p value
Fluorescence intensity (A.U.)			8b	Main:LAP1B vs Bleb:LAP1B	*p=0.0150
LAP1B				Main:LAM B1 vs Bleb:LAM B1	*p=0.0407
Main	Bleb
11.1038	4.69135
7.4375	4.78913
8.5656	3.85176
LAP1C
Main	Bleb
42.6977	49.9986
39.4776	30.0957
41.4871	45.6819
LAMIN B1
Main	Bleb
87.8927	67.2647
76.8829	15.9164
101.048	34.7108
LAMIN A/C
Main	Bleb
92.5995	122.052
102.57	94.803
202.842	189.113

## Sheet: Extended Data Fig.8d
LAP1 supports nuclear adaptability during constrained melanoma cell migration and invasion
Jung-Garcia et al.
Numerical Source data Table
Extended Data Figure 8d
Extended Data Fig.8d
NE blebs containing the indicated marker (%)
GFP-NLS	DNA	Emerin	NPC
100	100	92.1429	4.16667
100	100	100	5
100	100	88.3333	4

## Sheet: Extended Data Fig.8g-i
LAP1 supports nuclear adaptability during constrained melanoma cell migration and invasion
Jung-Garcia et al.
Numerical Source data Table
Extended Data Figures 8g-i					Exact P values Extended Data Figures 8g-i
Extended Data Fig.8g		NE blebs containing LAP1 (%)			Figure	Comparison	Exact p value
Control	Lamin A/C siRNA	Lamin B1 siRNA	Lamin B2 siRNA		8g	Control: WM983B vs. Lamin A/C siRNA:WM983B	****p<0.0001
100	0	100	100
100	0	100	100
100	10	100	100
Extended Data Fig.8h		Normalised fluorescence intensity nuclear envelope
Time	]																											Time	LAP1C
0	0.790154	1.57441	0.530512	1.10013	0.910441	1.3351	0.858085	1.11326	1.26168	2.52172	0.813924	1.25042	2.29453	0.922771	0.317374	1.0322	0.599304	0.959219	0.480663	0.846472	0.61909	1.59761	0.997022	0.851156	0.432028	0.76669		0	1.15176	1.27158	0.376752	1.28037	0.842353	1.81209	1.03316	1.11326	1.01438	1.97517	1.00488	1.36263	1.71803	0.767972	0.852056	0.900395	0.713642	1.0885	0.642969	0.805971	0.74733
0.999	0.803206	4.05457	0.621033	0.800303	0.817003	1.32214	0.736977	1.19685	1.3876	1.57809	0.961705	1.4491	1.74779	0.981101	0.410037	0.993192	0.697037	1.08242	0.797734	0.979067	0.750261	2.21924	0.93524	0.871382	0.327633	0.708577		0.999	0.909721	1.24244	0.401889	1.13146	0.676576	1.53523	1.03554	1.19685	1.01673	2.24392	0.914834	1.20385	1.29726	0.903607	0.789364	0.897684	0.768069	1.17913	0.580366	0.804394	0.860773
1.999	0.817986	1.56833	0.556087	1.11396	0.664627	0.958592	0.960289	1.21632	1.41986	1.94691	0.892893	1.47293	1.82691	0.800008	0.445491	1.13523	0.724434	1.21549	0.640487	0.987884	0.56657	2.02784	0.932365	0.883818	0.360847	0.726571		1.999	0.945582	1.33883	0.394396	1.0678	0.648088	1.4558	1.05539	1.21632	1.10701	2.32487	0.867867	1.32792	1.75043	0.851715	0.812869	0.799325	0.789833	1.19674	0.613082	0.832728	0.855624
2.998	0.901118	1.6137	0.540519	1.09214	0.745281	0.852667	0.788272	1.31667	1.1984	1.8403	0.953652	1.48721	1.84037	0.736868	0.240938	0.981395	0.608942	1.31392	0.614667	0.832101	0.559645	1.70181	1.09345	1.03798	0.501631	0.854932		2.998	0.934434	1.0374	0.43118	1.20053	0.756911	1.56182	1.03917	1.31667	1.08509	2.22267	0.937202	1.2788	1.60273	0.775676	0.848087	0.844916	0.731413	1.34154	0.555151	0.789302	0.874923
3.997	0.770921	2.01175	0.537573	1.2653	0.886142	1.3097	1.01935	1.36297	1.66377	2.24574	1.22284	1.28088	1.9773	0.42251	0.450238	0.993899	0.627875	0.991892	0.522113	1.01522	0.690104	1.69949	1.26811	0.948444	0.48722	0.720211		3.997	1.01837	1.3999	0.405421	1.3224	0.989082	1.56969	1.06025	1.36297	0.871412	1.81261	0.814022	1.44091	1.54786	0.771978	0.791758	0.797806	0.833097	1.07082	0.562086	0.836268	0.806489
4.996	0.0732421	0.2226	-0.0214609	0.0401314	0.189814	0.0340043	0.0237923	-0.0552843	0.132879	-0.0309258	0.041756	0.0452801	0.227913	0.0374776	0.0197427	-0.0260329	0.118226	0.0838942	0.0372528	0.0536989	0.0144708	-0.0343071	0.15533	0.0137196	0.00695378	0.0318371		4.996	0.0835003	0.0918634	0.00608136	-0.0255505	0.146616	0.144168	0.0422657	-0.0552843	0.0715452	-0.00168685	0.0941541	0.0754806	0.221859	0.0264538	0.0480999	0.00691751	0.0982836	-0.0765768	0.0294877	0.0178137	0.0387605
5.996	0.0786839	-0.0994526	0.0188132	0.0512841	0.224711	0.314146	0.056791	-0.0255494	0.108436	0.0540436	0.0624517	0.0211183	0.260586	-0.0460093	-0.123824	0.0672233	0.0349622	0.0464395	0.0304109	0.0561474	-0.0206803	0.0964145	0.0287873	0.0869451	0.0237688	0.0273433		5.996	0.145528	0.120323	0.0319178	-0.0353776	0.226235	0.100315	0.0562277	-0.0255494	0.1066	0.0652969	0.116358	0.0823537	0.258645	0.0447703	0.0569289	0.0373909	0.120868	-0.0269072	0.0285763	0.0780946	0.0524476
6.995	0.0867752	0.512379	0.0213987	0.0515597	0.16671	0.0620599	0.0359744	0.0311394	0.207157	0.0906895	0.0295969	0.0537552	0.418315	0.080675	-0.111292	0.0106964	0.0657174	-0.022281	-0.0757138	0.0513662	-0.0227352	-0.0697827	0.14767	0.0775597	0.00704965	0.0466153		6.995	0.0938393	0.168589	0.035196	0.0645232	0.166561	0.134594	0.0685385	0.0311394	0.0836921	0.0638235	0.166437	0.165354	0.340089	0.0315302	0.0545253	0.0335499	0.0944062	-0.0222249	0.0359323	0.0887834	0.00598415
7.994	0.116935	-0.0193558	-0.0319036	0.0859943	0.179763	0.196279	0.0287627	0.0068882	0.0759692	0.120607	0.0982971	-0.00122175	0.270716	-0.0681183	-0.0566091	-0.00607071	-0.00201572	0.0184501	-0.0281143	0.0691634	0.0358444	-0.0229874	-0.0286439	0.106529	0.00229308	0.0598206		7.994	0.191837	0.116024	0.0369269	-0.0469917	0.171171	0.136714	0.101911	0.0068882	0.115248	0.141798	0.16793	0.139391	0.385173	0.0583286	0.0853167	0.0461754	0.0887364	0.047455	0.0565119	0.0877006	0.0248379
8.994	0.0739324	0.0169669	0.0268237	0.0400545	0.198567	0.10722	0.00625753	-0.0816996	0.029161	-0.0453689	0.0930968	0.0368694	0.31413	0.0537847	-0.0461069	0.0233895	0.0865294	0.00152567	-0.0494692	0.0556499	-0.0151198	0.0638075	-0.00642103	0.0804238	0.0182211	0.0878809		8.994	0.165491	0.0983786	0.0544159	0.0604004	0.125498	0.15003	0.1298	-0.0816996	0.0834594	0.117698	0.191017	0.184912	0.398156	0.0743089	0.170496	0.0442413	0.143063	0.0960304	0.0588118	0.156561	-0.000251419
9.993	0.0792721	0.15723	0.014657	0.0264876	0.246369	0.192884	-0.0019859	-0.0105469	0.0622355	0.0409546	0.104624	0.0256307	0.231158	-0.00377614	0.0470424	0.00966505	0.03177	0.150884	-0.100361	0.0787343	-0.0481079	-0.0353913	0.0321695	0.0533964	0.0106001	0.0719318		9.993	0.138093	0.0745481	0.0515619	0.115468	0.200777	0.202751	0.13781	-0.0105469	0.0991808	0.1182	0.188887	0.212777	0.481326	0.0597225	0.139264	0.0693031	0.11038	0.0775378	0.0954629	0.148705	0.0540291
10.992	0.0756084	0.16141	0.0295991	0.111044	0.156186	0.0238674	0.062744	-0.0188191	-0.00750808	0.00765872	0.102396	0.0535906	0.312866	-0.0317105	-0.0228126	0.00197246	0.0705994	-0.042136	0.0620757	0.0662654	-0.0272323	0.0609631	0.0945337	0.0888499	0.0503481	0.00167689		10.992	0.145092	0.203059	0.0500422	8.5132e-05	0.312171	0.195949	0.128415	-0.0188191	0.0944275	0.15364	0.220656	0.250128	0.346025	0.0191364	0.169403	0.0636587	0.19272	0.0777157	0.10812	0.17775	0.048547
11.991	0.0821439	0.0617493	0.0398686	-0.016143	0.143601	0.207749	0.00956663	0.00587323	0.129337	0.025808	0.0757024	0.0327979	0.206385	-0.00483272	-0.0235156	-0.0265904	0.0681665	0.0858463	-0.0279374	0.0462474	0.0617587	0.027503	0.00957791	0.0781816	0.0698019	0.066981		11.991	0.158373	0.280608	0.0327602	0.105849	0.229428	0.147655	0.154419	0.00587323	0.11424	0.33276	0.200281	0.237585	0.432636	0.051602	0.199488	0.0818426	0.116138	0.0899318	0.0758724	0.138616	0.0300189
12.991	0.0838886	0.278085	0.014217	0.0804789	0.142321	0.0922238	0.0358919	0.105149	0.0707487	0.0531366	0.0586856	0.0382299	0.232112	-0.0452343	-0.169094	0.0177199	0.0660633	0.11246	-0.034284	0.0650079	0.0757938	-0.062215	-0.00918682	0.0719937	-0.0187093	0.0655976		12.991	0.153977	0.19833	0.0787613	0.0845258	0.215248	0.241955	0.16232	0.105149	0.150929	0.252232	0.265437	0.203543	0.398818	0.102439	0.248765	0.079503	0.170867	0.115228	0.0936031	0.178685	0.0607414
13.99	0.100388	-0.0067228	0.0723961	0.098264	0.189366	0.0735867	0.0562706	0.0485076	0.116057	0.117495	0.0747738	0.0257699	0.29782	-0.156738	-0.103586	0.0695445	0.0885745	0.1084	-0.00810571	0.0353976	0.0265598	-0.196491	0.032094	0.055404	0.0165639	0.0496509		13.99	0.251698	0.203082	0.0512331	0.138401	0.22049	0.240672	0.12389	0.0485076	0.163581	0.305557	0.248331	0.198163	0.413644	0.0266196	0.228685	0.0489101	0.156439	0.100823	0.0974967	0.204567	0.0466301
14.989	0.119175	0.0542509	0.0464413	-0.028763	0.19359	0.128186	0.0331314	0.0299099	0.0771264	0.0680875	0.0856727	0.0917856	0.314168	0.00115555	-0.103231	0.00802042	0.0541074	0.112945	0.108949	0.0628524	0.00663622	-0.0387416	0.101683	0.0239367	0.0377791	0.049196		14.989	0.228105	0.190542	0.0683981	0.101895	0.201443	0.234105	0.165473	0.0299099	0.151808	0.30489	0.272091	0.241564	0.411942	0.12357	0.170529	0.094135	0.173615	0.185945	0.115495	0.197899	0.086559
15.989	0.107034	0.0267663	0.0166593	0.0617794	0.212353	0.101275	0.0977206	0.0796975	0.115183	0.14356	0.0914927	0.0250299	0.356007	-0.0295565	0.000218562	0.0751855	0.110563	-0.0394755	0.0832463	0.0737271	-0.0956949	0.0920536	-0.0904698	0.0630319	0.0396057	0.0376574		15.989	0.202174	0.250334	0.0500693	0.0554473	0.301859	0.192463	0.158121	0.0796975	0.148489	0.284117	0.279713	0.25529	0.385494	0.102826	0.190938	0.0552164	0.0894399	0.0829873	0.125178	0.23611	0.119466
16.988	0.0937106	0.41557	0.0329174	0.00806211	0.177733	0.0858127	0.141284	0.06881	0.0965158	0.132918	0.11589	0.0408023	0.353208	-0.0432604	-0.061735	0.00345945	0.076775	0.0651203	-0.00834982	0.0635057	0.00309044	0.0571012	0.0228267	0.0796589	0.0365723	0.0590383		16.988	0.235473	0.252458	0.06139	0.116135	0.224171	0.277442	0.177324	0.06881	0.150802	0.319447	0.239222	0.225435	0.504458	0.113651	0.250857	0.0662141	0.140136	0.130083	0.129335	0.198342	0.0526525
17.987	0.0979171	0.278045	0.0274739	0.126788	0.161726	0.205473	0.118779	0.0891155	0.102598	-0.00989858	0.0657675	0.00493903	0.342221	0.00660814	0.00102499	0.0177923	0.0655703	0.0687237	0.0447525	0.0723927	-0.0532509	-0.0182101	-0.0454977	0.0532156	0.00687341	0.0662426		17.987	0.270968	0.278191	0.106716	0.106538	0.20654	0.258391	0.13316	0.0891155	0.170901	0.307381	0.242926	0.283418	0.510718	0.0497879	0.195044	0.0799209	0.13936	0.172493	0.109899	0.206221	0.0808273
18.986	0.081494	0.216627	0.0385076	0.205709	0.155961	-0.0120452	0.100168	0.159054	0.124691	-0.0268595	0.0491148	0.0536291	0.312869	0.0249166	-0.0244457	0.0527965	0.0936119	0.0529481	-0.0416241	0.0622431	0.0279599	0.00871409	0.0432403	0.0559262	-0.0351427	0.0935918		18.986	0.197919	0.222376	0.0706665	0.164117	0.25046	0.157462	0.200251	0.159054	0.2058	0.332167	0.299776	0.177243	0.518166	0.109774	0.205074	0.0499274	0.166695	0.135809	0.14411	0.26364	0.0704517
19.986	0.131737	-0.742221	-0.0052563	0.0448072	0.159429	0.069519	0.117176	0.178008	0.0656563	0.0968751	0.102487	0.090577	0.31995	0.11132	-0.00438722	0.0389314	0.142331	0.0331484	0.0241137	0.0751554	0.00749466	0.0629413	-0.0720895	0.0621334	0.0256116	0.0645016		19.986	0.287649	0.075957	0.0658091	0.159978	0.29478	0.200135	0.275718	0.178008	0.18588	0.379473	0.266218	0.229218	0.379843	0.0982769	0.255015	0.0954332	0.233253	0.146892	0.148616	0.242017	0.0539647
20.985	0.0940664	-0.035237	0.0382859	-0.0223466	0.221419	0.200905	0.0833215	0.0473662	0.0643814	0.111568	0.0349359	0.0557604	0.223681	0.054682	-0.14436	-0.0105825	0.0940044	-0.0177637	0.0310849	0.0839147	-0.122914	0.0161417	0.0564302	0.0997097	0.0231702	0.0627823		20.985	0.255842	0.399218	0.0908481	0.130683	0.228821	0.265125	0.224706	0.0473662	0.162704	0.263708	0.268348	0.224128	0.49354	0.0906458	0.195541	0.0769974	0.148801	0.181266	0.156911	0.256658	0.0363241
21.984	0.110077	-0.177481	-0.0656538	-0.101772	0.248138	0.258765	0.0760022	0.0165434	0.104013	0.0549595	0.0942745	0.0812663	0.382963	0.0356461	0.035666	0.0963016	0.0915551	-0.0260926	-0.0177696	0.0361225	0.0288974	0.0564978	-0.0500933	0.0738549	0.000855017	0.0320553		21.984	0.265543	0.171588	0.0961325	0.197291	0.269798	0.209371	0.161846	0.0165434	0.199668	0.37799	0.28901	0.27482	0.494066	0.119609	0.263285	0.110472	0.163228	0.146646	0.195727	0.241377	0.0634434
22.983	0.0828948	0.197936	0.0591656	-0.0968271	0.185686	0.510797	0.0424023	0.149071	0.146353	0.106892	0.0290163	0.0251445	0.369073	0.0552372	-0.0432446	0.00420709	0.0916892	0.0361821	-0.0284414	0.0886228	0.0285902	0.0916519	-0.0190056	0.100944	0.0228004	0.0690868		22.983	0.267121	0.367693	0.0865093	0.182438	0.228382	0.296463	0.195652	0.149071	0.214667	0.418905	0.276732	0.252547	0.591234	0.124408	0.290842	0.100912	0.13986	0.229435	0.177487	0.23248	0.0924202
23.983	0.106918	0.701176	0.0197319	0.00321461	0.22138	0.131229	0.100421	0.105123	0.067545	0.184591	0.149615	0.0796491	0.30609	-0.0156987	-0.073027	0.0670757	0.0815506	0.0857714	0.0659891	0.0522346	0.031683	0.0468697	0.0552561	0.0745199	0.0344236	0.0700532		23.983	0.244371	0.24486	0.101783	0.0850783	0.292335	0.259359	0.217451	0.105123	0.15939	0.348189	0.305039	0.197284	0.586735	0.098263	0.233154	0.107177	0.155344	0.252096	0.195829	0.280482	0.0429583
24.982	0.0867808	0.00724671	-0.0050617	-0.0065786	0.108064	0.194554	0.0712975	0.0816796	0.091743	0.207034	0.0886314	0.056481	0.39126	-0.03016	0.0197449	-0.0112197	0.0534346	0.179341	0.00709974	0.0734787	-0.0435953	-0.0733955	0.0964773	0.0865793	0.0226397	0.0817648		24.982	0.30715	0.340875	0.0584168	0.141279	0.211527	0.257831	0.260051	0.0816796	0.15147	0.535678	0.319965	0.2381	0.556981	0.13127	0.161732	0.0996082	0.124629	0.23186	0.190268	0.271949	0.0353992
25.981	0.117573	0.278592	-0.0534263	-0.0066018	0.184384	0.300704	0.0520417	0.145247	0.0350135	0.132784	0.130429	0.104332	0.328083	-0.0239513	-0.0367854	0.0371228	0.0877175	0.0688833	0.0370049	0.08008	0.0248443	-0.0932707	0.106883	0.109536	0.0182376	0.0879051		25.981	0.269333	0.246025	0.0516965	0.0657291	0.332714	0.180018	0.212731	0.145247	0.157872	0.466735	0.347284	0.25448	0.469015	0.107441	0.197257	0.0869051	0.160492	0.271624	0.184095	0.270685	0.0800851
26.981	0.128741	-0.342502	0.0926555	0.104923	0.216658	0.198644	0.0660823	0.0788099	0.135495	0.107747	0.137026	0.115556	0.327332	0.0341589	-0.0451135	0.0104583	0.0688282	-0.0234286	-0.0254363	0.0748104	0.120271	0.0373452	-0.0329619	0.099932	0.0529664	0.0239059		26.981	0.338497	0.330766	0.107218	0.141428	0.294806	0.244873	0.240653	0.0788099	0.165179	0.633455	0.347547	0.304805	0.520881	0.0865959	0.285811	0.11935	0.135517	0.231147	0.212854	0.284842	0.0879998
27.98	0.102864	-0.248015	0.0170781	0.11548	0.173027	0.0345276	0.128638	0.158376	0.097466	0.14005	0.0606891	0.129294	0.303974	0.00702929	0.0360655	-0.0226959	0.0905427	0.0500599	-0.0118329	0.104712	0.129257	0.0917957	0.109526	0.133013	-0.0175871	0.0353307		27.98	0.312159	0.464302	0.0565425	0.16548	0.261778	0.278541	0.261628	0.158376	0.219513	0.426363	0.317345	0.313772	0.534863	0.0844933	0.270134	0.0647145	0.161374	0.255093	0.146169	0.287351	0.031754
28.979	0.0971236	-0.0074858	0.102879	0.0410381	0.271962	0.215643	0.0618793	0.166722	0.126623	-0.0332907	0.118393	0.0236315	0.447479	0.0242811	0.0718934	0.0253335	0.0743855	0.0753358	-0.00933577	0.0740058	-0.0197933	0.10155	0.106346	0.103566	0.0345438	0.0690634		28.979	0.290574	0.337149	0.126326	0.171086	0.300848	0.212703	0.22385	0.166722	0.24066	0.681355	0.253616	0.259552	0.505975	0.0981981	0.235819	0.122011	0.21962	0.19361	0.17176	0.299599	0.0363451
29.978	0.100963	0.0906429	0.0429873	0.0643349	0.165201	0.252532	0.0773146	0.158285	0.0800688	0.156114	0.0272151	0.136582	0.384329	-0.0661231	-0.012197	-0.00685361	0.0756451	-0.0326826	0.0674846	0.0871404	0.0909057	0.0769245	0.0263224	0.14002	0.0332586	0.0213642		29.978	0.346283	0.308723	0.10393	0.411318	0.363285	0.291265	0.296549	0.158285	0.215513	0.613381	0.288678	0.323783	0.429857	0.107402	0.258005	0.131977	0.168029	0.239058	0.181664	0.299244	0.0320619
30.978	0.119269	0.17881	0.0592392	0.0442552	0.146899	0.0714057	0.0899418	0.222614	0.00531988	0.210857	0.138481	0.103494	0.309443	-0.0485272	0.0843943	-0.0075194	0.0457235	0.125302	-0.0886711	0.0904859	0.0322114	-0.0124271	7.41268e-05	0.086758	0.095694	0.0628541		30.978	0.377322	0.319082	0.12209	0.222289	0.289954	0.353567	0.256595	0.222614	0.160175	0.638656	0.298893	0.336186	0.474152	0.104057	0.298919	0.0924668	0.15933	0.172059	0.200566	0.264755	0.0388866
31.977	0.119365	0.0562586	0.00800279	0.0707739	0.18699	0.735193	0.0854721	0.120688	0.00179737	0.0486725	0.0335118	0.0239745	0.371063	0.029632	0.0786722	-0.00687506	0.113046	0.0651252	-0.00923345	0.0741429	-0.00521235	0.126831	0.0701753	0.0686609	-0.000450285	0.0617766		31.977	0.260556	0.171817	0.123895	0.268352	0.348997	0.27997	0.29589	0.120688	0.197519	0.482585	0.362803	0.306794	0.536173	0.138859	0.318697	0.136579	0.196267	0.221134	0.205986	0.330176	0.0869981
32.976	0.119608	0.188347	0.0529542	-0.0843606	0.190624	-0.10102	0.0200468	0.16505	0.109556	0.157279	0.102726	0.0507189	0.281875	0.0778365	0.00983228	0.0525095	0.054858	-0.0691695	-0.00275545	0.0915071	-0.0639382	0.0575358	-0.049379	0.143224	0.0366842	0.0585148		32.976	0.339323	0.279731	0.110613	0.155313	0.262877	0.228649	0.279701	0.16505	0.186685	0.84169	0.345352	0.307592	0.545966	0.13116	0.294086	0.151329	0.178123	0.222232	0.225259	0.299408	0.0715919
33.976	0.0966185	0.0402107	0.116548	0.0444228	0.142672	0.0899774	0.0897151	0.0478267	0.068064	-0.0138047	0.0888978	0.0898383	0.380624	0.0205825	-0.0910595	0.00538705	0.0480828	0.0020217	-0.00857782	0.0909013	-0.00293464	0.0498879	0.180995	0.0748887	0.0290762	0.0182429		33.976	0.343558	0.312858	0.135967	0.267604	0.233178	0.355418	0.250561	0.0478267	0.208132	0.569774	0.351259	0.306455	0.599071	0.114084	0.2349	0.140273	0.181329	0.265065	0.207444	0.284548	0.0758217
34.975	0.11042	0.116923	0.0400357	0.079344	0.127338	0.00195166	0.131647	0.175821	0.072344	0.119282	0.0932049	0.0677509	0.296611	0.0592088	0.0500674	0.0267751	0.069625	0.055825	-0.0619187	0.117711	-0.0321089	0.0759928	0.0464891	0.10227	0.0830199	0.103418		34.975	0.372922	0.274037	0.151081	0.198939	0.249784	0.346611	0.249184	0.175821	0.190718	0.675964	0.327618	0.36008	0.595026	0.175466	0.26352	0.128745	0.221323	0.2479	0.214314	0.316016	0.0537472
35.974	0.105468	0.281648	0.0166664	0.0567764	0.176039	0.283238	0.0492105	0.229743	0.0773718	0.194364	0.123878	-0.00687638	0.526214	0.071831	0.0796816	-0.00716352	0.0553976	-0.0132271	-0.0572619	0.101006	0.0179284	0.0357678	0.175299	0.136038	0.082389	0.0730934		35.974	0.317517	0.351354	0.106123	0.244561	0.329806	0.20078	0.274521	0.229743	0.202366	0.657227	0.343693	0.323642	0.527814	0.131453	0.237387	0.138597	0.131631	0.284205	0.206617	0.299948	0.0982995
36.973	0.11554	0.161754	0.0190693	0.027391	0.247309	-0.0337917	0.0544052	0.162288	0.129964	0.04088	0.13073	0.108667	0.334778	0.0480722	0.0403325	0.0303904	0.0319136	0.0404397	0.012332	0.151949	-0.0436088	0.0968394	0.0070555	0.116354	0.0381263	0.0211948		36.973	0.365609	0.296881	0.107978	0.26603	0.261339	0.233951	0.267635	0.162288	0.192163	0.671704	0.29754	0.338058	0.656387	0.177122	0.232474	0.101717	0.194311	0.292676	0.235531	0.325863	0.111891
37.973	0.122916	-0.556635	0.0009371	-0.0592032	0.174656	0.0807849	0.0957833	0.111864	0.0845082	-0.0272618	0.138971	0.175033	0.399383	-0.0113122	0.0375935	0.0066766	0.103645	0.0868559	0.017438	0.114982	-0.00847775	0.0922878	0.0287707	0.117939	0.11226	0.0770073		37.973	0.468739	0.362461	0.124715	0.191037	0.351124	0.279574	0.274172	0.111864	0.21793	0.672889	0.406516	0.339034	0.550992	0.124492	0.314511	0.0870274	0.183857	0.376269	0.168447	0.336922	0.076546
38.972	0.117816	-0.0743906	0.0301238	-0.036704	0.315044	0.377612	-0.0390623	0.189497	0.0608688	0.0337397	0.120052	0.0336765	0.339459	-0.027181	0.0521742	0.0549722	0.102975	0.182698	0.036537	0.154098	-0.128881	0.00627131	0.104249	0.107179	0.0434884	0.063071		38.972	0.34383	0.498429	0.128763	0.266266	0.398741	0.267061	0.272212	0.189497	0.178486	0.590743	0.423555	0.298819	0.511934	0.156677	0.376576	0.101784	0.160224	0.321734	0.289252	0.346841	0.0515619
39.971	0.135673	0.191221	0.0546826	0.242427	0.100828	0.390524	0.0919533	0.213022	0.0410555	0.166503	0.126309	0.0523984	0.310259	0.110608	-0.0299199	0.0120163	0.0249495	0.202348	0.0230358	0.113959	-0.00707534	-0.00541496	0.137322	0.110671	0.0637321	0.0581301		39.971	0.458204	0.298622	0.149547	0.180076	0.295563	0.22651	0.315075	0.213022	0.26941	0.559134	0.386042	0.38733	0.637804	0.138323	0.333413	0.0897191	0.175285	0.257689	0.214662	0.359764	0.078947
40.971	0.139541	-0.004889	0.0599702	0.195657	0.167333	0.0940112	0.0581437	0.156998	0.14975	0.0522143	0.139246	0.0787409	0.3068	-0.00982603	0.0232232	0.0413163	0.0617032	0.0901273	-0.00301335	0.106842	-0.0328357	0.0669327	0.0464436	0.143788	0.0981544	0.0513025		40.971	0.412404	0.287937	0.112996	0.216822	0.269569	0.190263	0.239059	0.156998	0.227628	0.516249	0.332537	0.313566	0.653973	0.139098	0.256975	0.112401	0.196259	0.381816	0.192962	0.339131	0.0617222
41.97	0.116564	0.295721	0.0254219	-0.136586	0.173672	0.105968	0.143596	0.316027	0.0570094	0.13781	0.15416	0.0774784	0.377482	-0.0266334	0.0221925	0.0295103	0.00373298	0.322458	0.0350341	0.139821	-0.00643719	0.06998	0.109981	0.142566	0.0991293	0.0130886		41.97	0.519235	0.354952	0.140592	0.234428	0.27281	0.202577	0.256022	0.316027	0.167804	0.750698	0.341951	0.30341	0.722552	0.136502	0.288384	0.12872	0.143421	0.303514	0.248226	0.365418	0.0529504
42.969	0.139666	0.00487418	0.0299014	-0.108124	0.21339	0.0430325	0.0494883	0.321246	0.0871759	0.169262	0.112213	0.126384	0.416237	0.0180818	0.0783773	0.0425302	0.0412962	0.125331	-0.0158955	0.1267	-0.0200704	-0.00385074	0.106862	0.16643	0.0560072	0.0787604		42.969	0.476003	0.416429	0.138146	0.147559	0.275582	0.236963	0.320431	0.321246	0.242872	0.732267	0.313708	0.340786	0.625442	0.111313	0.375289	0.123237	0.172253	0.271627	0.194182	0.324082	0.0747642
43.968	0.159458	0.112815	0.0575573	-0.0254159	0.0881678	0.130491	0.0527777	0.354052	0.0787996	0.0516393	0.120251	0.124745	0.544511	0.0971747	-0.0368582	0.0493876	0.0623026	0.216567	-0.0210445	0.114866	-0.00538666	-0.126768	0.217373	0.186482	0.0359043	0.0477561		43.968	0.477147	0.470353	0.141778	0.29134	0.254861	0.155408	0.269219	0.354052	0.229743	0.587798	0.347105	0.362313	0.749041	0.181599	0.350547	0.110016	0.192766	0.361285	0.248989	0.370343	0.126765
44.968	0.150954	-0.47357	0.0397853	-0.0606788	0.21984	0.0535815	0.0282329	0.196078	0.146101	0.191274	0.129442	0.0910639	0.400089	-0.0474354	0.0881174	0.0268105	0.0189988	-0.0615523	0.0774008	0.106065	-0.00471464	-0.134237	0.204068	0.102535	0.0853831	0.0531443		44.968	0.534643	0.357788	0.154701	0.259712	0.216498	0.260358	0.311527	0.196078	0.221793	0.632004	0.420551	0.354949	0.646576	0.171482	0.274023	0.119418	0.182789	0.353992	0.202356	0.349413	0.0839502
45.967	0.137068	0.186474	0.0184163	0.0770888	0.238221	-0.003542	0.0255371	0.277199	0.186409	0.195277	0.133217	0.127276	0.36046	0.00667644	0.00504619	0.0295053	0.0168461	0.0420118	-0.0218497	0.0980161	0.0366571	-0.121545	0.170122	0.0836664	0.0333861	0.0940631		45.967	0.45459	0.439031	0.209729	0.175528	0.270019	0.167325	0.266486	0.277199	0.286362	0.763738	0.387781	0.483675	0.74452	0.213361	0.269051	0.12229	0.159121	0.375419	0.23224	0.414741	0.130821
46.966	0.141368	0.0002588	0.0350485	-0.177708	0.139731	0.297664	0.0868654	0.314084	0.125792	0.19168	0.105817	0.1455	0.475695	0.0380153	0.170327	0.0216854	0.0424713	0.189669	0.0221678	0.112214	-0.0366793	0.0217435	0.212035	0.109935	0.00656075	0.0437895		46.966	0.352037	0.36556	0.161189	0.233605	0.319538	0.183091	0.329939	0.314084	0.209324	0.683665	0.358617	0.440121	0.598667	0.215316	0.351145	0.126488	0.166364	0.265392	0.216445	0.382512	0.0945664
47.966	0.132756	-0.366326	0.0896663	0.0102393	0.228917	0.129719	0.00704066	0.257552	0.0951633	0.216118	0.101476	0.106293	0.424324	-0.00429558	0.00355933	0.0250684	0.0382745	0.156479	0.00482568	0.116754	0.088864	0.145637	0.206591	0.0733411	-0.0309126	0.0449803		47.966	0.473388	0.364717	0.156638	0.30155	0.280567	0.199452	0.357421	0.257552	0.181855	0.730588	0.331711	0.406784	0.658475	0.181202	0.329492	0.134103	0.157764	0.365026	0.244695	0.391543	0.0892632
48.965	0.127528	0.128427	0.00939938	0.129297	0.179579	0.167103	0.0641588	0.212835	0.0717647	-0.0120621	0.171502	0.198107	0.398133	0.0148267	0.0263924	0.0184804	0.0322165	0.0209494	0.0571059	0.124138	0.0116741	0.0133468	0.140489	0.106944	-0.000944559	0.0489166		48.965	0.414459	0.330365	0.141831	0.13796	0.285865	0.199706	0.319859	0.212835	0.213391	0.713221	0.360292	0.456144	0.556922	0.229881	0.341324	0.180318	0.127145	0.531035	0.240911	0.350672	0.134475
49.964	0.107988	-0.0200195	0.0335077	0.178604	0.177507	-0.0868816	0.0556843	0.283579	-0.00442214	-0.0563214	0.0565019	0.151757	0.378055	0.0758067	0.103867	0.027735	0.0584046	0.0866289	0.0276193	0.0893659	-0.0521883	0.102645	-0.0798296	0.124848	0.101631	0.0382432		49.964	0.409614	0.484085	0.14304	0.340332	0.261612	0.328275	0.27033	0.283579	0.1974	0.661723	0.44792	0.403087	0.848184	0.189233	0.291992	0.106506	0.165653	0.352317	0.223532	0.344402	0.102851
50.963	0.133588	-0.10251	0.039975	0.0631693	0.183193	0.116178	0.0743407	0.235419	0.107619	0.198043	0.128349	0.0974389	0.513589	0.0904077	0.0918259	-0.0381685	0.0367864	0.0282863	-0.0191988	0.120185	0.0329876	0.168445	-0.0240208	0.131123	-0.00308595	0.0931192		50.963	0.435895	0.372771	0.153923	0.263489	0.231058	0.256444	0.326597	0.235419	0.23941	0.857219	0.35049	0.465566	0.80707	0.157108	0.337807	0.179266	0.209246	0.448034	0.278838	0.394195	0.0970989
51.963	0.130905	-0.0621584	-0.0144121	0.106531	0.0936977	0.150276	0.0102786	0.279535	0.0522623	0.164273	0.101044	0.123157	0.67782	0.0267259	-0.0503058	0.0273678	0.0216131	0.0801258	0.0613861	0.15734	-0.0389729	0.0477831	0.171892	0.1362	0.0439549	0.0195469		51.963	0.435771	0.376265	0.142666	0.257625	0.352916	0.218433	0.273123	0.279535	0.22044	0.674777	0.446323	0.406429	0.781122	0.195132	0.369158	0.119973	0.148164	0.402836	0.277079	0.367702	0.148895
52.962	0.13088	-0.309671	0.00452864	0.0549307	0.161155	0.155815	0.0337295	0.288664	0.231689	0.144895	0.151491	0.0667967	0.52024	0.00683993	-0.00325087	0.00740737	0.0698925	0.0696015	-0.0667043	0.158963	0.114788	0.0236933	0.0700871	0.15472	0.0758553	0.0266499		52.962	0.542322	0.550194	0.161643	0.220244	0.351309	0.356762	0.30932	0.288664	0.165783	0.58426	0.394847	0.42701	0.768806	0.23241	0.304439	0.136825	0.0908309	0.440567	0.253802	0.348138	0.163319
53.961	0.134047	0.607325	0.0333635	-0.0323773	0.154098	0.251719	0.0699097	0.164427	0.098597	0.175001	0.17463	0.0623362	0.40956	0.0056546	0.109926	0.0168387	0.00750072	0.167575	0.033432	0.130932	-0.0196271	-0.0965663	0.134265	0.0885214	0.0625292	0.0655858		53.961	0.449803	0.527869	0.148757	0.318569	0.517453	0.212882	0.312897	0.164427	0.275281	0.81373	0.354693	0.3676	0.878985	0.167215	0.322321	0.14366	0.17039	0.475479	0.234785	0.374334	0.141394
54.961	0.121367	0.198345	0.011253	0.0153183	0.314478	-0.0591089	0.0803704	0.229679	0.085142	0.190755	0.122894	0.123464	0.444353	0.120465	0.0104215	-0.0101226	0.0486763	0.183752	0.00960317	0.161902	-0.0468213	0.129802	0.128076	0.174686	0.0486439	0.128923		54.961	0.587007	0.514986	0.154899	0.308658	0.381347	0.325899	0.28444	0.229679	0.229071	0.680617	0.39959	0.435469	0.753618	0.151924	0.30973	0.155253	0.161582	0.510803	0.295352	0.376977	0.112616
55.96	0.17878	0.348235	0.0741247	-0.0627845	0.144609	0.0404434	0.0917476	0.280154	0.0538144	0.0967001	0.128108	0.15407	0.437095	0.0483167	0.0250653	0.0175063	0.0479556	0.133258	0.0208205	0.138874	-0.087725	0.139381	-0.0328192	0.209586	0.0638034	0.0498156		55.96	0.50381	0.375275	0.12292	0.372599	0.38632	0.29134	0.277663	0.280154	0.281387	0.736685	0.407566	0.44759	0.633172	0.218061	0.298034	0.131128	0.241064	0.4385	0.24064	0.369244	0.116334
56.959	0.147012	0.691952	0.0775506	0.0778742	0.178308	-0.0132765	0.0292682	0.195301	0.111066	0.233612	0.12183	0.100835	0.614063	0.111728	0.0598271	0.0173239	0.0329072	0.194285	0.00139126	0.117182	0.0551106	0.0113516	0.226784	0.169335	0.0260678	0.0550124		56.959	0.4737	0.496839	0.192605	0.284438	0.45108	0.256383	0.324354	0.195301	0.218285	0.736342	0.368347	0.403351	0.918261	0.205188	0.244727	0.133843	0.224945	0.468038	0.209031	0.360397	0.080903
57.958	0.162271	0.152231	0.0635734	0.0976277	0.198963	0.154091	0.0683089	0.237807	0.131737	0.347513	0.13176	0.114029	0.563543	-0.0643306	-0.0641557	0.0737551	0.0262829	0.195834	0.0504994	0.16691	0.0620363	0.1418	0.159684	0.136353	0.0835241	0.0483743		57.958	0.454119	0.410596	0.130075	0.364015	0.522355	0.206149	0.376165	0.237807	0.209865	0.830323	0.407339	0.417307	0.823888	0.171707	0.430934	0.142466	0.222119	0.485309	0.212519	0.395085	0.105847
58.958	0.143815	0.126382	0.0557963	0.108595	0.269088	0.0963648	0.0455374	0.419587	0.0430972	0.0740099	0.161807	0.0307274	0.624322	-0.0161961	0.0292365	0.0176624	0.0829573	0.0934334	0.0225661	0.177069	-0.0690944	0.134213	0.178021	0.196389	0.000171976	0.0686368		58.958	0.413532	0.295321	0.170522	0.290906	0.382427	0.193643	0.261313	0.419587	0.238252	0.97569	0.369261	0.432524	0.566287	0.208595	0.361978	0.149197	0.225666	0.358546	0.248155	0.414463	0.112974
59.957	0.13365	0.0373642	0.041009	0.137552	0.13534	0.0443498	0.0713811	0.29239	0.135277	0.200633	0.112771	0.0707097	0.724096	0.0552804	-0.00128295	0.0267273	0.0796595	0.0531203	0.00743128	0.215302	0.00103465	0.101538	0.0890338	0.158731	0.0355679	0.0317278		59.957	0.451233	0.501286	0.155591	0.356313	0.498652	0.27033	0.300395	0.29239	0.201121	0.74266	0.415131	0.384821	0.772489	0.194635	0.347314	0.134244	0.227777	0.444281	0.235425	0.450639	0.157411
60.956	0.128504	-0.16847	0.00167626	0.266305	0.118224	0.0964077	0.0566127	0.306083	0.169814	0.137583	0.156251	0.111787	0.745058	0.10998	-0.0579156	0.0128553	0.0761615	0.0543095	-0.0837719	0.176241	-0.031909	0.240471	0.0311852	0.167138	0.0474181	0.0816163		60.956	0.431215	0.514872	0.138157	0.333602	0.500436	0.33028	0.371429	0.306083	0.251141	0.795772	0.284798	0.500487	0.760583	0.209926	0.362192	0.172526	0.21508	0.346742	0.223842	0.401997	0.0906716
61.956	0.142233	0.337138	0.00615917	-0.0432117	0.119945	0.0613008	0.0668838	0.209323	0.0617743	0.226225	0.0860204	0.137198	0.517779	-0.0564236	-0.0142502	0.0817711	0.087239	0.241111	0.143917	0.160506	-0.0200481	-0.077407	0.0859712	0.113783	0.11628	0.0459679		61.956	0.490769	0.332631	0.162602	0.345651	0.3482	0.214143	0.287736	0.209323	0.303455	0.705341	0.402735	0.387514	0.777402	0.179302	0.300384	0.159306	0.213469	0.430777	0.225409	0.403076	0.0713836
62.955	0.12527	-0.213518	0.0626337	0.0766571	0.144392	0.235056	0.0182424	0.302862	0.17143	0.0401733	0.105237	0.0972291	0.592618	0.0983887	-0.0569028	0.0337496	0.0636966	0.0111436	0.0775632	0.170276	-0.0149622	0.0254212	0.353967	0.139133	-0.00716174	0.0748375		62.955	0.451282	0.394108	0.167729	0.218612	0.363291	0.251747	0.293128	0.302862	0.256373	0.938122	0.416175	0.364166	0.790943	0.192629	0.452693	0.177548	0.210651	0.427471	0.239182	0.414692	0.089414
63.954	0.173281	-0.180359	0.0920928	0.0736655	0.205217	0.0472277	0.0862321	0.283602	-0.0385903	0.172533	0.14021	0.151133	0.668456	0.164179	-0.0228925	0.0134771	0.0810205	0.0330551	0.00574719	0.171913	-0.0894407	0.121936	-0.0656613	0.179893	0.0393392	0.0165932		63.954	0.577446	0.571947	0.14929	0.402206	0.486751	0.205744	0.358051	0.283602	0.248285	1.09175	0.411663	0.412047	0.900212	0.226191	0.408083	0.165107	0.204363	0.325426	0.221845	0.424841	0.0874111
64.953	0.138756	0.263991	0.0192342	0.0996111	0.238723	0.148342	0.0799437	0.376865	0.0671049	0.113	0.159525	0.144521	0.607034	0.0263231	0.0240026	0.0470516	0.0838172	0.0121224	-0.0211001	0.205002	0.0335141	0.155763	0.297236	0.215575	0.0896518	0.0579864		64.953	0.51248	0.50073	0.229679	0.247372	0.48006	0.222235	0.341174	0.376865	0.332507	0.624138	0.475018	0.432089	0.990776	0.178429	0.402669	0.16451	0.254778	0.40738	0.266136	0.427841	0.101793
65.953	0.135109	-0.0153275	0.0052219	0.017995	0.183737	0.110792	0.0402545	0.395418	0.0773153	0.091518	0.0688212	0.104275	0.531892	0.0309997	-0.0111203	-0.0172007	0.0753845	0.108224	0.0399282	0.155674	-0.0253347	0.0404485	0.288753	0.188887	0.0318102	0.0414808		65.953	0.496546	0.617593	0.176837	0.315693	0.343298	0.247873	0.388617	0.395418	0.199624	0.706305	0.481139	0.488718	0.802911	0.164494	0.374552	0.181967	0.238506	0.543313	0.273032	0.408916	0.0809745
66.952	0.12774	0.191666	0.0394543	0.0652754	0.25069	0.137184	0.0752916	0.291141	-0.0385769	0.146421	0.0798328	0.106009	0.622036	-0.0281167	-0.0515769	0.0117815	0.0516703	0.198023	0.0653282	0.173832	0.0160283	0.00467624	0.02086	0.186272	0.0894235	0.0556113		66.952	0.494824	0.582409	0.170102	0.215195	0.408169	0.303608	0.38047	0.291141	0.277214	0.749736	0.441965	0.545635	0.84689	0.227689	0.340572	0.161768	0.296826	0.345457	0.31778	0.479209	0.0763555
67.951	0.134449	-0.0648109	0.01863	0.0132373	0.233186	0.161628	0.00994161	0.452587	0.0506763	0.148033	0.0548458	0.0605036	0.643479	0.0613615	-0.000995391	0.0384118	0.0866437	-0.0365694	0.0549095	0.21445	0.00475952	0.132996	0.107727	0.217024	0.0326671	0.0679426		67.951	0.43082	0.708546	0.190079	0.262141	0.404455	0.242953	0.366385	0.452587	0.250256	0.840676	0.460813	0.509447	0.814758	0.171397	0.394263	0.178633	0.201211	0.403148	0.279432	0.430146	0.147267
68.95	0.112853	0.275746	-0.0126646	0.082056	0.211841	0.0575606	0.090877	0.238535	0.04429	0.0374649	0.152548	0.114863	0.661638	0.0984136	0.000880974	-0.0132889	0.0848373	-0.148669	-0.00333599	0.179653	-0.0612453	0.0987219	0.186116	0.232236	0.056438	0.0589481		68.95	0.485992	0.238803	0.193723	0.274313	0.416662	0.31419	0.406584	0.238535	0.159555	0.773523	0.482948	0.376218	0.931684	0.29036	0.400403	0.170171	0.208283	0.477104	0.266651	0.451982	0.122649
69.95	0.119841	-0.662777	0.0226109	0.0668857	0.329788	0.113258	0.0924224	0.400538	0.154386	0.0867549	0.0836243	0.119389	0.432664	0.114661	-0.0122591	0.0120542	0.0295937	0.176089	0.0328923	0.236405	-0.0138529	0.00290328	0.147969	0.195255	0.0714438	0.0371082		69.95	0.393471	0.335832	0.161707	0.358347	0.393138	0.222605	0.419251	0.400538	0.220823	0.728826	0.437872	0.476122	0.848486	0.232011	0.371526	0.176231	0.284105	0.453537	0.279387	0.44842	0.168265
70.949	0.135559	0.375353	0.0594433	0.200877	0.242386	0.119957	-0.0214791	0.365987	0.0816294	0.143434	0.168572	0.152092	0.480559	0.0945489	0.0816261	0.0348086	0.0360661	0.15566	0.0720415	0.216395	0.044038	0.13313	0.0781515	0.15205	0.0241452	0.046522		70.949	0.396685	0.396862	0.123026	0.360085	0.583061	0.22025	0.308883	0.365987	0.212419	1.06928	0.426819	0.455786	0.902658	0.254855	0.382007	0.181492	0.259202	0.372019	0.366353	0.439889	0.144959
71.948	0.163993	0.0925523	0.0792336	0.0234428	0.119069	0.0377013	0.0281739	0.446361	0.0608492	0.230809	0.17584	0.132107	0.454646	0.105725	-0.0580475	0.0427944	0.0657904	0.0274441	-0.00125622	0.205089	0.0124465	0.0252904	0.158525	0.200705	0.057384	0.0506412		71.948	0.447041	0.388781	0.18101	0.247379	0.482001	0.224807	0.45046	0.446361	0.257777	0.736923	0.402786	0.507493	0.876317	0.246104	0.445773	0.140701	0.286956	0.379414	0.278693	0.49222	0.195249
72.948	0.161769	-0.235472	0.0427498	0.104667	0.205668	0.0648065	0.0195937	0.307522	0.0263842	0.0439901	0.127795	0.0783442	0.485572	0.0995511	-0.0368319	0.0377138	0.0902239	0.139599	0.000274178	0.183978	0.0983169	-0.0854045	0.0963196	0.214097	0.0223948	0.0400976		72.948	0.548111	0.243478	0.176951	0.333308	0.356305	0.159091	0.415695	0.307522	0.248696	0.570662	0.515863	0.498784	0.767592	0.271845	0.39364	0.181412	0.209584	0.411053	0.304643	0.467702	0.116661
73.947	0.142863	0.193351	0.0352447	0.135104	0.360355	0.121594	0.0341714	0.385233	0.0962887	0.195114	0.125302	0.149755	0.572097	0.0472018	0.019417	0.00531835	-0.00571853	0.122272	0.0269909	0.207962	0.0924286	0.0809733	0.183975	0.223437	0.0497969	0.0704441		73.947	0.510763	0.623231	0.139743	0.346015	0.355814	0.230564	0.452996	0.385233	0.210017	0.857444	0.562452	0.465994	0.888982	0.256606	0.408979	0.180905	0.320967	0.343171	0.387839	0.5109	0.15364
74.946	0.159041	-0.143816	0.0773743	0.0662392	0.303976	0.140492	0.0408643	0.167101	0.0210064	0.155298	0.152842	0.0949105	0.485381	-0.00607776	-0.0532631	0.0269904	0.0466393	0.310313	0.0780091	0.183636	0.00364468	0.241112	0.0946759	0.157959	0.07797	0.0742043		74.946	0.473338	0.466077	0.136171	0.311884	0.379246	0.221802	0.312664	0.167101	0.290261	1.03442	0.482897	0.45344	0.872719	0.218714	0.409639	0.202838	0.25253	0.423636	0.368884	0.456653	0.132048
75.945	0.185586	0.235568	0.0476273	0.0736506	0.258948	0.103001	0.0407044	0.253669	0.0550732	0.171846	0.0559625	0.0522357	0.528708	0.0571801	0.0105699	-0.042551	0.0723348	0.102374	-0.0324701	0.206176	-0.028162	-0.0141607	-0.0303651	0.217871	0.0751011	0.0375588		75.945	0.426684	0.427113	0.194538	0.315744	0.36623	0.218223	0.393514	0.253669	0.199707	0.845046	0.544646	0.447441	0.673241	0.233153	0.425046	0.169474	0.242887	0.461631	0.300212	0.46486	0.145075
76.945	0.164633	0.214147	0.00257415	0.0498173	0.20498	0.077703	0.0698637	0.275278	-0.00259663	0.0949695	0.0819839	0.0907001	0.495813	-0.072716	0.0463262	0.0232454	0.107363	0.122183	-0.0295599	0.225097	0.0551814	0.121621	-0.009195	0.143149	0.0492783	0.0580364		76.945	0.399868	0.437516	0.118701	0.361363	0.352013	0.229484	0.462974	0.275278	0.264901	1.01379	0.427501	0.532598	0.792609	0.225121	0.387565	0.12438	0.183862	0.35171	0.295325	0.471897	0.210993
77.944	0.136828	-0.202056	0.00760851	0.166831	0.179525	0.109404	0.0976569	0.458356	0.0362019	0.125815	0.100627	0.107346	0.577704	0.0238348	0.0695941	0.011001	0.0754622	0.271725	0.00232325	0.220113	0.0900426	0.0270156	0.166134	0.232889	0.0482001	0.0883237		77.944	0.429781	0.540133	0.152999	0.30582	0.389697	0.197111	0.374861	0.458356	0.188448	0.735166	0.493169	0.505201	0.853012	0.240686	0.446434	0.125393	0.230311	0.452445	0.30502	0.483904	0.214669
78.943	0.154252	0.00208711	-0.0002588	0.0892981	0.190599	0.0202873	0.0243625	0.390688	0.00148515	0.0323867	0.172817	0.160989	0.621294	0.0111356	-0.0488418	-0.00248115	0.0521953	0.270928	-0.00556618	0.226895	-0.00305861	0.301206	0.0518918	0.247669	0.0641982	0.0761186		78.943	0.441505	0.363611	0.199829	0.291634	0.411684	0.236713	0.40075	0.390688	0.25858	0.965356	0.537122	0.587368	0.909333	0.194345	0.408428	0.193264	0.33164	0.454402	0.29258	0.466649	0.135412
79.943	0.15277	0.153613	0.0187099	0.0517425	0.266519	0.0121073	0.00053148	0.457738	0.0290518	0.0435521	0.0882825	0.101053	0.554249	0.0399225	0.0527868	0.0216044	0.0555527	0.0660674	-0.0121934	0.27774	0.0757419	0.0825815	0.0989056	0.199275	0.0381624	0.0442199		79.943	0.416477	0.694012	0.168928	0.359471	0.4985	0.33131	0.320247	0.457738	0.266778	0.924883	0.526637	0.47316	0.845052	0.253635	0.435381	0.137331	0.239207	0.420266	0.309351	0.460251	0.162871
80.942	0.147465	0.175316	0.0132295	0.246633	0.22372	0.0252082	0.0656614	0.464304	0.0746854	0.212591	0.217838	0.0702605	0.559792	-0.0120596	0.0117295	-0.0181079	0.0749041	0.113288	0.0117829	0.291059	-0.00774907	-0.0198281	0.0370521	0.197928	0.0398347	0.0737412		80.942	0.400978	0.589327	0.18118	0.289627	0.43824	0.27688	0.340032	0.464304	0.21966	0.736156	0.424381	0.51739	0.872146	0.279235	0.452953	0.155738	0.268044	0.522333	0.341441	0.498372	0.130792
81.941	0.155038	0.247091	0.0479721	0.135413	0.294528	0.200015	0.0808995	0.347505	0.08369	0.0408884	0.139398	0.107112	0.568744	-0.0087311	0.00692779	0.0671005	0.0777718	0.15766	0.00644999	0.192718	-0.017293	0.0935929	0.15297	0.254897	-0.0188749	0.0819993		81.941	0.393578	0.722158	0.143353	0.346434	0.460454	0.203554	0.380466	0.347505	0.226939	0.909201	0.447835	0.508891	0.850304	0.207645	0.546955	0.154328	0.260676	0.39508	0.325826	0.496765	0.137091
82.94	0.178071	-0.132946	-0.0048121	0.178574	0.260871	0.106695	0.0979288	0.433597	0.0780714	0.13751	0.148405	0.11988	0.467382	0.076816	0.0418314	0.0168791	0.100283	0.0471848	-0.0158395	0.189843	-0.00095724	-0.0801022	0.0409572	0.156302	0.022409	0.0704606		82.94	0.398239	0.499959	0.201507	0.342066	0.576646	0.221373	0.376822	0.433597	0.217659	0.999405	0.494013	0.661396	1.1814	0.220853	0.480067	0.177005	0.22894	0.490995	0.325154	0.530896	0.218339
83.94	0.106154	0.417275	0.044989	0.0731397	0.180654	-0.0003815	0.0700344	0.361468	-0.000304187	0.146815	0.134974	0.0592528	0.754844	-0.109338	-0.00600895	0.0111433	0.101773	0.0714086	-0.00728013	0.243516	0.0091323	-0.0862718	0.0935783	0.277885	0.0138156	0.0533267		83.94	0.436382	0.5176	0.168028	0.356145	0.498427	0.227708	0.412323	0.361468	0.2722	1.09174	0.482182	0.49081	0.925115	0.226988	0.424287	0.200466	0.300106	0.374098	0.266024	0.516258	0.164773
84.939	0.157604	0.417579	-0.0200538	0.148261	0.135795	0.0698949	0.0275938	0.312088	0.0447049	0.16089	0.13716	0.131574	0.684243	-0.0196274	-0.0716415	0.0192584	0.0634823	0.0248604	-0.00744283	0.207558	0.068085	0.181696	0.244506	0.178335	0.00746435	0.0824785		84.939	0.455356	0.627999	0.196424	0.381211	0.428326	0.201257	0.380048	0.312088	0.197873	0.973742	0.51499	0.532488	1.09036	0.228387	0.353224	0.149384	0.284193	0.262424	0.290253	0.507006	0.190559
85.938	0.191376	-0.0243404	0.0380904	0.138667	0.154151	0.0718451	0.077746	0.3134	0.0150458	0.165637	0.113029	0.118873	0.587516	0.107127	0.0125572	0.0115963	0.0505084	0.192446	0.0313158	0.228963	0.0496222	0.137333	0.148666	0.156103	0.0488829	0.0411616		85.938	0.414462	0.761332	0.158797	0.303747	0.336267	0.303036	0.390729	0.3134	0.205694	1.19333	0.384579	0.538931	1.0512	0.250885	0.471472	0.157464	0.207788	0.532141	0.379523	0.486456	0.138824
86.938	0.165734	-0.292943	0.115618	0.185735	0.269881	-0.0089958	0.108225	0.39882	0.0275124	0.170938	0.124537	0.0934175	0.520565	0.194666	0.0322624	0.0280903	0.0658945	0.190611	0.112459	0.211877	0.099914	0.0299061	0.0323584	0.192603	-0.00422618	0.0729326		86.938	0.430911	0.539219	0.155198	0.367394	0.378101	0.303762	0.390911	0.39882	0.246549	0.994855	0.48761	0.496594	1.00915	0.285306	0.399159	0.170525	0.226419	0.433984	0.358982	0.565036	0.15058
87.937	0.153883	0.151539	0.0252697	0.156689	0.164266	0.112154	0.051964	0.513257	0.000438344	0.150231	0.0798722	0.0916313	0.661621	0.0850156	0.053592	-0.00632822	0.0814925	0.0705188	-0.0460591	0.272079	-0.0140873	0.0391319	0.119811	0.215254	-0.0026649	0.0718801		87.937	0.517646	0.803889	0.193011	0.300405	0.454572	0.149976	0.344187	0.513257	0.224954	0.961318	0.457184	0.507909	0.875746	0.237247	0.410459	0.149382	0.326965	0.377493	0.332659	0.511472	0.220218
88.936	0.11732	0.055138	0.0158958	0.11479	0.171586	0.077078	0.0755262	0.439296	-0.00509034	0.211028	0.187316	0.131195	0.455984	0.0446962	-0.077989	0.0516916	0.0648304	0.137438	0.0766098	0.239274	0.0235653	0.127933	0.143452	0.227457	0.0465223	0.070564		88.936	0.424715	0.600605	0.220761	0.40042	0.503197	0.182799	0.333925	0.439296	0.207888	0.871838	0.473226	0.512323	0.965469	0.270548	0.38582	0.166683	0.285089	0.463218	0.332574	0.569012	0.173579
89.935	0.137331	-0.0200235	0.026272	0.215876	0.177571	0.0691011	0.0358722	0.352115	0.0633057	0.172827	0.177084	0.0192495	0.452193	0.0181187	0.0163222	0.0343073	0.0367628	0.0832533	0.0156755	0.276439	-0.0927645	0.176911	0.093831	0.188837	-0.00545563	0.0589872		89.935	0.466924	0.535208	0.178447	0.317764	0.581602	0.265725	0.469124	0.352115	0.277995	0.996658	0.402408	0.482238	0.961727	0.312955	0.402167	0.199316	0.27558	0.517398	0.336939	0.532783	0.229477
90.935	0.174792	-0.100549	0.0358494	0.19379	0.165435	0.0837338	0.0854977	0.476734	-0.00482961	0.0729789	0.0730722	0.140822	0.530217	0.0742396	0.125819	0.0305227	0.0387458	0.134775	-0.0245638	0.289521	0.0166742	0.0734358	0.247971	0.16752	0.0685462	0.0331858		90.935	0.441095	0.619032	0.185033	0.470954	0.518496	0.214906	0.492613	0.476734	0.248167	1.10935	0.471851	0.435677	0.919057	0.260543	0.393927	0.181291	0.306576	0.453115	0.353474	0.51941	0.144414
91.934	0.142274	0.365301	0.046202	0.150927	0.224643	0.115218	0.0531407	0.450667	0.0150031	0.0806395	0.167253	0.0325929	0.519673	0.193272	0.0672645	0.0187206	0.0674115	0.133483	0.0971864	0.260272	0.006788	0.160674	0.129727	0.238463	0.0380773	0.00515052		91.934	0.409377	0.690407	0.205166	0.394609	0.447426	0.212634	0.401144	0.450667	0.251213	1.21414	0.511735	0.500048	0.660016	0.205536	0.626104	0.143196	0.294707	0.481725	0.343377	0.517757	0.155276
92.933	0.140142	-0.0104681	-0.0058865	0.165119	0.204026	0.139405	0.0122747	0.315939	-0.0667953	0.147839	0.109491	0.0227046	0.375455	0.0251716	0.000531256	0.0253411	0.0381123	0.144265	0.046944	0.31644	0.138295	0.0526727	0.142712	0.217659	0.0409639	0.0435051		92.933	0.466322	0.534449	0.206993	0.568484	0.407753	0.150795	0.440295	0.315939	0.210481	0.986583	0.432723	0.560474	1.04527	0.192438	0.450566	0.142178	0.297247	0.544274	0.31252	0.567424	0.108459
93.933	0.184227	0.119915	0.0724521	0.149259	0.167421	0.0149067	0.0703349	0.394394	0.106345	0.172381	0.125092	0.0796245	0.426863	0.109032	-0.0403066	-0.00632691	0.0950613	0.226375	0.0745357	0.26312	-0.0974248	0.0538645	0.356818	0.21758	0.121306	0.0614989		93.933	0.383549	0.5801	0.195354	0.413989	0.493716	0.291648	0.339499	0.394394	0.282628	0.969401	0.464576	0.503917	0.780006	0.268693	0.407464	0.145679	0.239122	0.430392	0.394594	0.541486	0.15053
94.932	0.166645	-0.935212	0.0296196	0.153664	0.228535	0.0718103	0.0412745	0.405208	0.126139	0.149962	0.126394	0.131974	0.463689	0.0519098	0.15303	0.00997465	0.0723282	0.197279	0.017746	0.240404	0.00658748	0.255378	0.211002	0.198709	0.108821	0.105107		94.932	0.462226	0.442684	0.204411	0.244223	0.518091	0.318552	0.327762	0.405208	0.251604	0.92033	0.548138	0.552488	0.955981	0.197068	0.495324	0.208765	0.309672	0.409154	0.330286	0.493856	0.174327
95.931	0.153489	0.214436	0.0787691	0.166698	0.153267	0.202725	0.0458383	0.501269	0.00484778	-0.0375999	0.181696	0.141371	0.448052	0.106045	0.102229	0.0151916	0.0621997	0.116072	-0.0246723	0.253145	0.00502389	0.119142	0.145361	0.207642	0.0912767	0.0454524		95.931	0.487423	0.460133	0.18823	0.386327	0.558363	0.23198	0.4623	0.501269	0.236561	1.0185	0.442139	0.581306	0.817373	0.17119	0.475676	0.176318	0.250129	0.483166	0.383849	0.533891	0.143626
96.93	0.11939	-0.0316274	0.0487397	0.199034	0.147971	0.101049	0.0329825	0.37913	0.162372	0.230091	0.155618	0.0711762	0.521403	0.00716764	0.0811038	-0.00425257	0.0720295	0.200637	0.0311694	0.218498	0.0416973	-0.185161	0.0219595	0.22833	0.065668	0.0554704		96.93	0.422763	0.671315	0.206966	0.327602	0.495854	0.210657	0.437264	0.379129	0.271532	0.863974	0.54199	0.66616	0.915521	0.307564	0.569556	0.164848	0.25883	0.427983	0.377405	0.501203	0.220858
97.93	0.179491	0.256822	0.0864011	0.198121	0.200115	0.0101313	-0.0555553	0.323051	0.071849	0.146899	0.144285	0.102812	0.48324	0.018653	0.169981	0.0434993	0.0787043	0.189825	0.00301713	0.252247	0.0745469	0.257796	0.146044	0.186268	0.0143719	0.100858		97.93	0.520374	0.614384	0.174599	0.429536	0.559387	0.180907	0.369541	0.323051	0.237337	1.25345	0.534927	0.562656	1.01056	0.254216	0.437816	0.152142	0.269473	0.421807	0.331483	0.562601	0.168283
98.929	0.159021	0.314051	0.0249791	0.199585	0.135215	0.020591	0.0080639	0.719418	-0.0406309	0.20078	0.177916	0.0951241	0.587198	-0.0250372	0.0329627	0.00649715	0.0587538	0.0839069	-0.0232699	0.213728	-0.0866634	0.276813	0.225851	0.198457	0.0256261	0.0304564		98.929	0.392634	0.658321	0.181245	0.406205	0.499098	0.224708	0.397133	0.719418	0.295041	1.11191	0.429585	0.494966	0.936624	0.247342	0.430303	0.163742	0.243659	0.442885	0.306322	0.481877	0.184699
99.928	0.109985	0.159188	0.0420391	0.119623	0.125935	0.0929849	0.0678915	0.373445	-0.012951	0.0834255	0.1213	0.117509	0.497024	0.0927855	0.0425879	-0.00145909	0.0410007	0.176389	0.030757	0.227438	0.0693978	0.161551	0.0529615	0.19398	0.0699866	0.0327629		99.928	0.592755	0.338265	0.202257	0.401179	0.43494	0.224467	0.441338	0.373445	0.256836	1.10267	0.518153	0.484627	1.08839	0.283502	0.411215	0.126144	0.173793	0.463742	0.394874	0.483517	0.133273
100.928	0.148757	-0.148003	0.0590474	0.127939	0.259882	0.133133	0.017964	0.488707	0.0447423	0.188038	0.175262	0.0597011	0.536051	0.0612438	-0.0444697	0.0387487	0.0588198	0.10103	-0.00684543	0.225657	-0.0549466	0.033356	0.170366	0.152093	0.0663518	0.0434437		100.928	0.449881	0.874592	0.159382	0.326993	0.520252	0.307107	0.349878	0.488707	0.310264	1.06108	0.491246	0.512712	0.92185	0.284799	0.489339	0.134439	0.288024	0.581774	0.399502	0.457721	0.188947
101.927	0.140006	0.0286848	0.0113936	0.135482	0.184932	0.222976	0.0556261	0.369441	0.0188346	0.0989135	0.188012	0.154084	0.516216	-0.0954369	-0.0413394	0.0463797	0.0638257	0.146942	0.0159844	0.251187	-0.0990942	-0.0213054	0.146401	0.161677	0.00826086	0.0582905		101.927	0.48961	0.64294	0.19576	0.45208	0.609351	0.230706	0.380587	0.369441	0.216428	1.35324	0.477343	0.528903	1.03102	0.211323	0.473015	0.143841	0.239176	0.466445	0.432541	0.4713	0.184195
102.926	0.158087	-0.127835	0.0542964	0.157152	0.203543	0.0420609	0.0527438	0.316701	-0.0960619	0.156829	0.182359	0.119101	0.336907	0.132875	-0.00618676	0.002517	0.0705947	0.197347	0.0701277	0.194475	-0.0316647	0.156302	0.259234	0.180492	0.0174898	0.0461117		102.926	0.523561	0.60528	0.196002	0.397013	0.562936	0.405481	0.369885	0.316701	0.303895	1.07371	0.545976	0.423887	0.815868	0.268243	0.41125	0.161778	0.312757	0.588484	0.350998	0.546158	0.181084
103.925	0.175488	0.186095	0.0439916	0.134057	0.197754	0.0344414	0.0915791	0.615656	0.0406802	0.182123	0.218967	0.108138	0.477326	0.00626218	0.0915166	0.00961726	0.0638362	0.223918	-0.0635548	0.274305	0.0559378	0.16792	0.165963	0.212602	0.0701367	0.0345781		103.925	0.386673	0.772099	0.226292	0.361212	0.65574	0.225977	0.401545	0.615656	0.306595	1.49036	0.474001	0.593596	0.865919	0.268701	0.442172	0.187973	0.27753	0.55598	0.385569	0.617426	0.183297
104.925	0.129013	0.491314	0.0634167	0.182856	0.176337	0.0457823	0.103357	0.474653	-0.0560583	0.0900849	0.177707	0.114341	0.518243	0.0580108	0.0601817	0.018357	0.0621978	0.04135	-0.00838946	0.21927	-0.0509134	0.0577282	0.30858	0.157418	0.0268914	0.0678372		104.925	0.495895	0.745181	0.242206	0.403081	0.511007	0.209635	0.43119	0.474653	0.207946	1.21348	0.470302	0.645127	1.00818	0.259781	0.511365	0.123162	0.332571	0.571686	0.407708	0.542557	0.198282
105.924	0.158224	0.290976	0.0381863	0.123449	0.176305	0.0720559	0.08151	0.496633	-0.0125329	0.0734047	0.198872	0.145959	0.687488	-0.0416355	-0.0964852	0.00438959	0.0325475	0.0260914	0.00110689	0.249944	0.00721179	0.0188286	0.290656	0.215258	0.103653	0.0438046		105.924	0.44517	0.639068	0.226305	0.266458	0.538118	0.282468	0.495266	0.496633	0.259616	1.24366	0.556998	0.576711	1.03998	0.199891	0.467927	0.138699	0.284252	0.661939	0.421424	0.599685	0.217326
106.923	0.149138	0.155213	0.0404816	0.241971	0.219974	0.205432	0.0340041	0.486024	0.0574446	0.0976305	0.189121	0.10615	0.474472	-0.0999776	-0.0473068	-0.0110928	0.0875619	0.0274282	0.0207002	0.277654	0.0703379	0.392924	0.293425	0.134173	0.0794141	0.0582476		106.923	0.432241	0.503303	0.167701	0.304235	0.496854	0.211254	0.460799	0.486024	0.268209	1.17476	0.440007	0.558365	0.800896	0.32803	0.413662	0.135065	0.272269	0.68138	0.421465	0.474147	0.190748
107.922	0.136855	-0.0115052	0.0165372	0.193573	0.21662	0.0183345	0.0461254	0.615523	0.0705702	0.206984	0.109413	0.128782	0.41941	0.0783834	-0.0770429	0.0278594	0.0398131	0.234211	0.138545	0.254214	0.0361993	0.138181	0.164854	0.132483	0.00273439	0.0559228		107.922	0.405977	0.72833	0.181165	0.313274	0.540691	0.278994	0.369975	0.615523	0.273436	1.20328	0.481349	0.730352	0.945831	0.271707	0.43684	0.131877	0.235829	0.46632	0.429791	0.513258	0.236792
108.922	0.155876	0.0284323	0.0195775	0.308675	0.141853	0.142672	0.0358541	0.543419	0.118888	0.252888	0.174133	0.0591587	0.554246	0.111731	-0.0860186	0.0562367	0.08382	0.133194	0.00174463	0.231197	0.0681416	0.0498799	0.311197	0.17785	0.081488	0.0289816		108.922	0.522903	0.564557	0.215097	0.344774	0.583736	0.232108	0.374829	0.543419	0.297261	1.11084	0.547774	0.754554	0.958821	0.296711	0.527143	0.196602	0.283187	0.525311	0.454793	0.583697	0.113753
109.921	0.115912	0.192811	0.109491	0.240977	0.23445	-0.0243807	0.0576847	0.548212	-0.0399145	0.166196	0.184142	0.122135	0.435245	0.0965759	0.0535052	0.045489	0.0846688	0.129513	0.0473283	0.190176	0.037025	0.133461	0.306435	0.151146	0.0560783	0.0871445		109.921	0.47862	0.723781	0.236602	0.323353	0.55018	0.24232	0.391263	0.548212	0.297983	1.04527	0.572859	0.57754	0.84009	0.258564	0.521283	0.116149	0.232939	0.587828	0.424725	0.529956	0.2157
110.92	0.174422	0.361882	0.0759073	0.229407	0.230255	0.159615	0.152052	0.450015	0.0133225	0.100409	0.169511	0.166834	0.566489	0.0768366	0.00909157	0.0052437	0.0559216	0.138562	-0.0232734	0.299137	0.00687269	0.000979286	0.0732393	0.145368	0.0626441	0.0732726		110.92	0.361893	0.783719	0.162709	0.319754	0.491371	0.251794	0.45991	0.450015	0.309002	1.50016	0.566482	0.580925	1.11468	0.292502	0.4531	0.163253	0.347231	0.38811	0.479276	0.587071	0.187023
111.92	0.168455	0.149274	0.0669478	0.159271	0.156318	0.117012	0.0934345	0.674572	0.0664054	0.105735	0.209923	0.13807	0.478006	0.0512973	0.0426663	0.00531934	0.0725355	0.109336	0.0549793	0.219636	-0.0585451	0.0962612	0.416382	0.125245	0.107836	0.0960526		111.92	0.456232	0.435804	0.214619	0.381814	0.563708	0.323693	0.360672	0.674572	0.319539	1.15578	0.625463	0.569061	0.885632	0.247186	0.331033	0.102486	0.337726	0.529001	0.367656	0.624333	0.256489
112.919	0.162299	0.29082	-0.0094933	0.121637	0.197742	0.0588233	-0.0450341	0.640168	0.0854224	0.149415	0.141504	0.214293	0.561633	0.00782622	0.0354389	-0.0269543	0.0750119	0.00919039	0.0319071	0.297647	-0.0734156	-0.0636399	0.219482	0.125395	0.0497397	0.0487268		112.919	0.463755	0.684982	0.236743	0.346234	0.577487	0.259923	0.441155	0.640168	0.382568	1.62489	0.559508	0.689318	0.807545	0.251768	0.389061	0.129511	0.271259	0.532159	0.462436	0.585886	0.245112
113.918	0.162851	-1.12914	-0.0350126	0.199265	0.308269	0.0709743	0.0188108	0.622026	0.0388698	0.267557	0.14181	0.0993568	0.491644	-0.124512	0.0484913	0.033452	0.0371345	0.10402	0.0243093	0.211259	0.0497835	0.161937	0.211238	0.141789	-0.00476008	0.0678726		113.918	0.530825	1.06302	0.237726	0.274213	0.609247	0.228994	0.444933	0.622026	0.334056	1.15261	0.551671	0.598504	0.906418	0.187319	0.416933	0.124664	0.322506	0.686323	0.455399	0.554171	0.161518
114.917	0.15412	-0.205003	0.0617003	0.251419	0.165927	-0.0033183	0.0188752	0.625132	-0.00234069	0.129327	0.196522	0.228768	0.48455	0.00334085	0.0406511	0.0208852	0.123886	0.0444214	0.0782354	0.264031	0.0482946	0.400288	0.0624337	0.14111	0.0967355	0.0584882		114.917	0.480325	0.768514	0.175515	0.27385	0.716117	0.32491	0.398765	0.625132	0.326261	1.25321	0.525418	0.598552	1.00059	0.275713	0.402643	0.114526	0.304444	0.436806	0.43395	0.522053	0.121382
115.917	0.164005	0.12791	0.0241243	0.28865	0.308338	-0.0923673	0.041967	0.585816	-0.0199433	0.234916	0.212986	0.0894331	0.426144	0.0732809	0.042908	0.0417004	0.0812656	0.0363422	0.0277263	0.274507	0.0891093	0.0682756	0.248918	0.163036	0.0668695	0.0752658		115.917	0.477449	0.764041	0.164786	0.293885	0.408782	0.251698	0.374726	0.585816	0.377115	1.29279	0.525921	0.681336	0.988177	0.259482	0.490103	0.153127	0.274116	0.455535	0.39189	0.569405	0.191055
116.916	0.166216	0.107907	0.0314891	0.262753	0.209627	-0.035833	0.0825241	0.629443	0.0687069	0.179066	0.232174	0.0828901	0.634484	0.0425272	-0.00657651	0.0191582	0.0512839	0.0894487	-0.0183669	0.291324	-0.0517918	0.292495	0.249076	0.133248	0.0300752	0.110787		116.916	0.477225	0.817949	0.202377	0.307518	0.72284	0.208092	0.396891	0.629443	0.326536	1.08878	0.52138	0.677209	1.03506	0.260469	0.463021	0.150733	0.368728	0.517237	0.525199	0.53148	0.233575
117.915	0.157106	0.12892	0.0568951	0.172417	0.173896	0.158597	0.0602417	0.536787	0.0750376	0.059222	0.170562	0.133897	0.457823	-0.0505369	0.0501823	0.0184051	0.049295	0.0444138	0.123623	0.266478	0.0476465	0.300725	0.43697	0.155435	0.00199153	0.0531931		117.915	0.516417	0.492184	0.188539	0.401913	0.525159	0.305324	0.486757	0.536787	0.327118	0.822376	0.523614	0.627968	1.01264	0.307394	0.537058	0.0981946	0.301879	0.500902	0.499994	0.596334	0.201122
118.915	0.160782	0.363982	0.0574888	0.186011	0.173895	0.158426	0.0941575	0.564654	-0.0514729	0.0857798	0.211034	0.119218	0.540378	-0.0384649	0.0314834	0.00252047	0.0509241	0.0936924	0.00376657	0.231521	-0.0270721	0.196217	0.262101	0.143158	0.0253301	0.0976649		118.915	0.405323	0.731168	0.240073	0.362265	0.522526	0.20379	0.530366	0.564654	0.326162	0.995213	0.518848	0.731743	0.940423	0.30837	0.547874	0.116069	0.391769	0.509702	0.437544	0.595354	0.242559
119.914	0.179797	0.157037	0.0572815	0.104024	0.223725	0.0755633	0.0689979	0.656502	0.0113467	0.325394	0.244845	0.161304	0.506293	0.0225846	0.0080811	0.0181053	0.0549864	-0.00489299	0.0442094	0.254533	0.113248	0.216073	0.018603	0.11239	0.0947893	0.0753919		119.914	0.496791	0.799652	0.184788	0.375965	0.47451	0.19973	0.446128	0.656502	0.345245	1.19782	0.52344	0.587949	0.9147	0.276406	0.423952	0.148615	0.31204	0.553831	0.328128	0.572954	0.200986
120.913	0.19207	0.246468	0.0333728	0.189252	0.222436	0.0747822	0.14313	0.621186	0.0867772	0.0155012	0.136852	0.147314	0.620069	0.0482423	-0.0675217	0.0209672	0.0805431	0.109663	0.0836741	0.284116	0.0490686	0.293465	0.179971	0.139189	0.0881685	0.0672722		120.913	0.528524	0.697101	0.236569	0.45749	0.526084	0.223918	0.441788	0.621186	0.349498	1.2439	0.699285	0.476032	1.09503	0.274323	0.485531	0.148629	0.325801	0.512876	0.354135	0.561477	0.331797
121.912	0.193676	0.214376	0.00684355	0.204739	0.17538	-0.0476911	0.0461529	0.668626	0.0766671	0.180653	0.16456	0.0992695	0.4754	-0.159986	0.0337601	0.0278345	0.0530162	0.0521821	0.00933647	0.262872	0.146886	0.198017	0.167886	0.148318	0.0573348	0.0811172		121.912	0.445132	0.467736	0.192817	0.29665	0.390502	0.22684	0.399325	0.668626	0.298424	1.28598	0.609817	0.685113	1.36265	0.324034	0.429089	0.145404	0.355509	0.385193	0.496162	0.592041	0.280136
122.912	0.164318	0.0625442	0.025707	0.162616	0.211109	0.157055	0.0040724	0.519203	0.0979806	0.107818	0.169054	0.141969	0.573326	0.0161019	0.0666827	0.0298482	0.0696128	0.112446	0.0808298	0.293538	0.0223129	0.583861	0.28983	0.189732	0.0332888	0.0595143		122.912	0.362001	0.777313	0.204544	0.384407	0.586435	0.344334	0.489513	0.519202	0.318245	1.06771	0.649043	0.686386	0.944863	0.2751	0.529656	0.11505	0.308939	0.766008	0.403784	0.563474	0.234713
123.911	0.173961	0.382776	0.00971935	0.137659	0.190272	0.047156	0.119721	0.581999	0.0634165	0.0595824	0.179496	0.0291211	0.594963	-0.100413	0.091097	0.0256164	0.0631489	0.0967636	0.0241428	0.311541	0.081194	0.246868	0.396668	0.134202	0.0575154	0.0465577		123.911	0.472705	0.693626	0.213807	0.406444	0.538233	0.274726	0.455365	0.581999	0.316207	1.47805	0.689596	0.559061	1.34175	0.274804	0.650424	0.130203	0.322422	0.645785	0.373259	0.560913	0.196604
124.91	0.175917	-0.118541	0.0215092	0.339344	0.219638	0.109669	0.0728143	0.777144	0.106831	0.0446115	0.198903	0.0638458	0.476856	0.0832262	-0.0571319	-0.00448522	0.0637227	-0.0126444	-0.00265827	0.291605	-0.0383454	0.15413	0.0732754	0.129504	0.0304247	0.0786502		124.91	0.499245	0.596301	0.207305	0.270375	0.604602	0.24161	0.425052	0.777144	0.373955	1.16954	0.589121	0.498051	1.10671	0.256252	0.426259	0.128399	0.279088	0.679454	0.407127	0.651935	0.237832
125.91	0.179087	0.569276	-0.0275853	0.222833	0.207246	0.0781103	0.122396	0.627134	0.123867	0.060739	0.153254	0.0302733	0.641167	-0.0236884	0.0455842	0.013072	0.0454554	0.155923	0.0354989	0.263369	-0.00435699	0.291656	0.280209	0.0955755	0.0446719	0.0506109		125.91	0.472354	0.818404	0.18576	0.32746	0.504665	0.225171	0.525849	0.627134	0.256449	1.10586	0.519055	0.746546	0.828728	0.326761	0.454049	0.160514	0.306526	0.518083	0.44514	0.596562	0.20494
126.909	0.159988	0.573599	-0.0149811	0.200349	0.134562	0.19214	0.0562483	0.547491	-0.0568934	0.313222	0.195401	0.127981	0.561365	0.0412837	0.00393922	-0.00249463	0.0443809	-0.0101854	0.0288264	0.305191	0.115865	0.180414	0.171304	0.129386	0.0674814	0.0976781		126.909	0.395593	0.504296	0.235647	0.332847	0.563838	0.179176	0.454818	0.547491	0.339918	1.57075	0.579327	0.66154	1.11341	0.200534	0.551626	0.122572	0.306164	0.45525	0.458898	0.54916	0.171785
127.908	0.174911	0.260602	0.00263116	0.266195	0.202029	0.13521	0.0418993	0.554285	0.0925328	0.216174	0.138217	0.15377	0.577866	0.145099	0.0744857	0.00294312	0.0702326	0.117756	0.0102993	0.226025	0.0102873	0.228972	0.239811	0.156084	0.0378246	0.0556317		127.908	0.448257	0.602236	0.220884	0.418142	0.65209	0.220553	0.510393	0.554285	0.390901	1.32314	0.614059	0.818968	0.905452	0.304286	0.402257	0.135495	0.366166	0.534838	0.436408	0.504033	0.184426
128.907	0.209416	0.364118	0.0552568	0.279018	0.17075	0.0772659	0.118658	0.692175	-0.00990693	0.154096	0.179374	0.0368461	0.485263	-0.0849998	-0.00841243	0.0414486	0.0413461	0.144488	0.0141775	0.278852	0.16346	-0.00438831	0.367555	0.127221	0.0679505	0.0549694		128.907	0.512845	1.11905	0.168258	0.413416	0.605311	0.26054	0.35185	0.692175	0.421431	1.50471	0.502213	0.829485	0.826948	0.246184	0.554061	0.111793	0.295412	0.43539	0.456869	0.545952	0.185367
129.907	0.174727	0.961771	0.0466825	0.235761	0.223916	0.0825573	0.136335	0.53743	0.118731	0.261446	0.115358	0.104863	0.493301	0.0249192	0.000250049	-0.0034883	0.09409	0.0629459	0.0741492	0.235415	0.154811	0.17961	0.0703504	0.134935	0.0284887	0.0259761		129.907	0.503902	0.720184	0.234234	0.431823	0.671974	0.278295	0.503703	0.53743	0.312301	1.44289	0.56358	0.782535	1.34539	0.270819	0.473267	0.155482	0.365919	0.43405	0.391129	0.537184	0.164354
130.906	0.174443	0.258349	0.0255046	0.126718	0.20147	0.0592424	0.0518997	0.782227	0.024392	0.194986	0.169864	0.158725	0.503347	0.0246099	0.137345	0.0114977	0.0793854	0.201865	0.0923706	0.292015	0.0175126	0.300809	0.180365	0.18126	0.0472568	0.057972		130.906	0.546898	0.839309	0.280364	0.359053	0.596395	0.311065	0.423832	0.782227	0.354554	1.2766	0.609475	0.789674	1.12157	0.246703	0.403464	0.133476	0.267237	0.503654	0.458174	0.522435	0.237172
131.905	0.18237	-0.0670046	0.0410469	0.301885	0.208203	0.133293	0.145512	0.626324	0.0395779	0.22662	0.174309	0.0953835	0.486381	0.0566867	0.0663199	0.0231644	0.101304	0.107319	0.00151089	0.258271	-0.123951	0.228212	0.00502391	0.121201	0.01141	0.0345149		131.905	0.495288	0.818722	0.238357	0.376923	0.523427	0.298052	0.565011	0.626324	0.40822	1.4994	0.598652	0.745037	1.15011	0.280775	0.44367	0.122497	0.392568	0.644219	0.477849	0.530956	0.363377
132.905	0.179429	0.0193061	0.0185488	0.191022	0.286769	0.190188	0.0585398	0.764488	0.034371	0.242915	0.172547	0.106938	0.548701	0.0481824	-0.0507256	0.019001	0.00584848	-0.00354669	0.0706597	0.291864	0.0528974	-0.0105777	0.291836	0.146447	0.0793427	0.043944		132.905	0.527386	0.999713	0.210529	0.344649	0.5953	0.202984	0.402105	0.764488	0.476538	2.04939	0.527369	0.721312	0.919425	0.293037	0.542725	0.12849	0.302061	0.629584	0.455684	0.518882	0.236928
133.904	0.200705	0.501269	0.0539308	0.199062	0.22408	0.0846634	0.100148	0.940129	0.143176	0.269426	0.189919	0.199832	0.485041	-0.00019898	0.0540443	-0.0149628	0.0296686	0.178448	0.0246066	0.233645	0.0404011	0.309376	0.195836	0.136524	0.0581265	0.074539		133.904	0.544313	0.378839	0.238299	0.338733	0.569841	0.235362	0.433698	0.940129	0.458308	1.61533	0.592763	0.89312	0.853509	0.296849	0.48233	0.120653	0.268093	0.501549	0.458907	0.560342	0.300374
134.903	0.157533	0.123959	0.113995	0.191736	0.248617	0.0185702	0.0735159	0.798043	0.121842	0.222949	0.151538	0.0854767	0.47646	0.0478781	0.0436567	-0.00681929	0.0769734	0.178557	0.0140563	0.28193	0.15003	0.104365	0.120101	0.166645	0.0436954	0.0206818		134.903	0.658468	0.780093	0.2292	0.355241	0.520698	0.263098	0.496198	0.798043	0.366441	1.4241	0.606028	0.629412	1.00501	0.275828	0.523233	0.0864919	0.241672	0.470686	0.540852	0.55669	0.224154
135.902	0.158438	0.2024	0.0619035	0.24764	0.176793	0.181258	0.117402	0.699677	0.0163601	0.240185	0.161584	0.171512	0.698317	-0.0378465	0.153136	0.0136522	0.106729	0.179188	0.0681925	0.243088	0.150889	0.134016	0.302234	0.111707	0.104096	0.0589551		135.902	0.535536	0.875995	0.256594	0.299858	0.600966	0.281312	0.40732	0.699677	0.418855	1.77122	0.512106	0.834713	0.928572	0.306467	0.362616	0.118259	0.321852	0.654319	0.430572	0.578551	0.154433
136.902	0.195096	0.466416	0.0337384	0.229555	0.278023	0.128335	0.0370319	1.00117	0.08951	0.356966	0.154288	0.103657	0.519328	0.0905147	-0.0338326	0.0331818	0.0799553	0.0428236	0.0269568	0.212798	0.0951229	0.217874	0.29899	0.210859	0.04257	0.0735663		136.902	0.481913	0.756088	0.25862	0.276095	0.496316	0.268126	0.480423	1.00117	0.384931	1.44877	0.60704	0.802105	0.903123	0.297765	0.489685	0.112608	0.351696	0.45733	0.57354	0.588098	0.20675
137.901	0.202807	0.470258	0.0225714	0.265686	0.21696	0.158046	0.0441664	0.615769	-0.0317677	0.373699	0.179698	0.107508	0.509282	0.073326	0.0455313	0.026727	0.0979706	0.0203773	0.120558	0.251118	0.0764482	0.268495	0.303235	0.160077	0.0727358	0.0555025		137.901	0.478041	0.975115	0.245539	0.413495	0.553392	0.211291	0.39385	0.615769	0.410964	1.50888	0.492825	0.713029	1.24377	0.281347	0.446508	0.0751827	0.325604	0.341526	0.477933	0.626572	0.248873
138.9	0.197113	0.373004	0.0557585	0.291944	0.205412	0.0491289	0.0492215	0.993266	0.0134127	0.211265	0.273607	0.234004	0.456284	0.00997012	0.0540709	0.0231877	0.0322357	0.0169174	0.0276394	0.353	0.0735234	0.0369133	0.291087	0.169422	0.0209929	0.071028		138.9	0.49417	0.679482	0.278897	0.299732	0.509245	0.268765	0.572381	0.993266	0.402253	1.55253	0.599685	0.884115	0.992053	0.261932	0.588955	0.0946035	0.384734	0.549722	0.519435	0.549074	0.271449
139.9	0.198428	0.274236	0.0129271	0.207435	0.118016	0.123649	0.12578	0.788821	0.066095	0.376501	0.137373	0.180403	0.499086	0.0793259	0.0917536	0.0108875	0.096743	0.0601754	0.0184211	0.35513	-0.00715278	0.22924	0.349113	0.181424	0.0331838	0.103866		139.9	0.558904	0.892717	0.179358	0.283707	0.371807	0.31462	0.485242	0.788821	0.37257	1.68797	0.571937	0.715188	1.08386	0.316171	0.657126	0.103955	0.346257	0.443622	0.427837	0.567376	0.287511
140.899	0.169826	0.423789	0.0810669	0.36714	0.189766	0.0107898	0.11634	0.589438	0.0267696	0.440232	0.249538	0.166145	0.526625	-0.0276308	-0.0128618	-0.0117203	0.132228	0.0311881	0.00476159	0.306664	0.152873	0.265443	0.0450131	0.121282	0.0808778	0.0348879		140.899	0.447747	0.707312	0.289736	0.303516	0.676121	0.26502	0.4618	0.589438	0.35073	1.64083	0.624321	0.955447	1.05852	0.389113	0.517259	0.0803167	0.309035	0.490825	0.46545	0.589304	0.257514
141.898	0.209576	0.439183	0.0217063	0.215776	0.250383	0.0633262	0.127149	0.978809	0.0298767	0.126659	0.244795	0.131028	0.379445	0.105051	0.205683	0.0379983	0.0752852	0.0817352	0.168614	0.259467	0.224874	0.0870431	0.675373	0.133769	0.0468409	0.0665125		141.898	0.645378	0.600269	0.252117	0.264233	0.647801	0.346041	0.446875	0.978809	0.463787	1.74005	0.648126	0.911671	1.10891	0.295455	0.422404	0.0817245	0.335594	0.446318	0.566653	0.600212	0.22883
142.897	0.173172	0.204517	0.00469965	0.0889511	0.292092	0.0894806	0.0762063	0.807504	0.0392753	0.40271	0.244253	0.100285	0.502324	0.093523	0.0412109	0.0338868	0.107998	0.0302423	0.0364356	0.29068	-0.000946643	0.202043	0.337543	0.171951	0.052146	0.0417666		142.897	0.562352	0.538341	0.297677	0.256967	0.622241	0.279672	0.305987	0.807504	0.322886	1.36954	0.638468	0.91314	1.18178	0.314678	0.483793	0.117421	0.440992	0.47902	0.465154	0.548666	0.323253
143.897	0.157926	0.245384	0.108053	0.204198	0.169327	0.0915113	0.0796663	0.704441	0.0735946	0.218043	0.290015	0.11063	0.460552	0.241218	0.0745635	0.00724834	0.0834161	0.0160847	0.0703433	0.327011	0.22722	0.254983	0.200114	0.125587	0.105008	0.0718209		143.897	0.464944	0.673641	0.228749	0.215063	0.586304	0.255051	0.509783	0.704441	0.389099	1.80201	0.682309	0.780093	1.18607	0.355376	0.572054	0.0915029	0.380024	0.457133	0.495076	0.609731	0.197276
144.896	0.194051	0.479333	0.0323457	0.209021	0.170117	0.211245	0.0301286	0.843734	0.0943452	0.29465	0.196782	0.107084	0.544872	0.121285	0.0401551	0.027092	0.108082	0.140144	0.0502246	0.274256	0.336594	0.167092	0.0344428	0.142878	0.0189878	0.0838933		144.896	0.560662	0.955957	0.227094	0.304015	0.672151	0.313009	0.396689	0.843734	0.310051	3.44178	0.670045	0.724212	1.11788	0.301711	0.558365	0.0830629	0.290018	0.44715	0.473393	0.635174	0.310319
145.895	0.190259	0.300414	0.0231578	0.228931	0.299387	0.00245837	0.122537	1.25895	-0.034716	0.200186	0.270178	0.102278	0.403536	-0.0222258	0.0644907	0.0285631	0.0743896	0.0724287	0.0876651	0.332269	0.172089	0.233819	0.0697446	0.190095	0.116466	0.0747497		145.895	0.465558	0.77285	0.25089	0.302349	0.443329	0.204696	0.410349	1.25895	0.39162	2.49352	0.686157	0.84156	1.05349	0.370542	0.48981	0.118721	0.299324	0.444659	0.520444	0.58428	0.310917
146.895	0.212996	0.430342	0.0549843	0.152356	0.190006	0.0918393	0.079805	0.775472	0.0551622	0.441543	0.261704	0.128825	0.43834	0.0734496	0.0730974	0.00579776	0.0764418	0.145186	0.0831671	0.297452	-0.0945138	0.165703	0.114152	0.162794	0.0170682	0.066765		146.895	0.572351	0.566714	0.264568	0.26091	0.530801	0.278463	0.484294	0.775472	0.351047	1.78606	0.904141	0.822804	0.857932	0.307437	0.450879	0.117598	0.318725	0.381563	0.445736	0.694169	0.223111
147.894	0.190424	0.195884	0.0305166	0.217647	0.280295	0.179311	-0.0464549	0.628502	0.0929354	0.234052	0.176214	0.0949375	0.491477	0.0110769	0.148909	0.0480012	0.0797416	0.0645665	0.0296793	0.280946	0.200662	-0.0262309	0.636164	0.198736	0.092364	0.0541984		147.894	0.551287	0.561446	0.211866	0.316312	0.640734	0.338157	0.397509	0.628502	0.346203	1.93864	0.641982	0.782657	0.896901	0.33876	0.500445	0.12361	0.311433	0.4538	0.481539	0.656542	0.268455
148.893	0.181217	0.698252	0.005647	0.275414	0.184181	0.0348401	0.0838776	0.897456	0.0713391	0.247374	0.269647	0.188586	0.547214	0.0694804	0.0299167	0.0410982	0.0889744	0.0615215	-0.00606821	0.276674	0.160011	0.302347	0.35838	0.206081	0.0311835	0.066366		148.893	0.467347	0.919947	0.237596	0.247789	0.543431	0.327506	0.518115	0.897456	0.333074	2.02298	0.665064	0.904291	0.880307	0.345904	0.462411	0.164124	0.323528	0.486056	0.536309	0.608083	0.247409
149.892	0.214936	0.295421	0.0100223	0.148638	0.169848	0.0832541	0.00587368	1.26616	0.0654186	0.45292	0.266671	0.146451	0.31683	0.0945177	0.0298557	-9.95574e-05	0.159847	0.058404	0.0814466	0.330426	0.220687	0.078941	0.506433	0.168976	0.092385	0.0190142		149.892	0.507501	0.950936	0.245633	0.311767	0.543755	0.270264	0.421307	1.26616	0.357275	2.0877	0.671501	0.786262	1.08614	0.282596	0.608463	0.154501	0.371126	0.365588	0.499529	0.56917	0.3397
150.892	0.217898	0.0998472	0.0277489	0.239234	0.261605	0.103372	0.0601978	0.789557	0.104252	0.114177	0.254137	0.200488	0.411251	0.0811885	0.062248	-0.0183434	0.126507	-0.0784302	0.00897948	0.317639	0.233653	0.037458	0.0433455	0.137883	0.0624952	0.0843096		150.892	0.483709	0.603214	0.208502	0.112381	0.616092	0.229771	0.433073	0.789557	0.397001	1.49868	0.773223	0.926459	0.96625	0.370142	0.468234	0.132662	0.327248	0.485548	0.496629	0.539	0.368494
151.891	0.171756	0.265535	0.0251228	0.172253	0.257829	0.100975	0.175696	1.07705	0.0218259	0.19089	0.273459	0.209387	0.478242	-0.00435025	0.00513405	0.0253109	0.115872	-0.0452115	0.00880465	0.319762	0.149138	0.42944	0.0925813	0.194436	0.121062	0.0464278		151.891	0.567959	0.658489	0.187974	0.196075	0.403351	0.351472	0.341343	1.07705	0.37919	1.66441	0.731282	0.831608	1.34124	0.325424	0.483413	0.0739396	0.443076	0.307834	0.50908	0.561859	0.302239
152.89	0.184546	0.117556	0.0560531	0.171683	0.256862	0.0645567	0.137988	0.714982	0.0100248	0.256537	0.233645	0.0411247	0.431582	0.114636	0.12864	0.0301156	0.112586	0.0949566	0.0436725	0.290357	0.124651	0.377317	0.510705	0.151581	0.0506099	0.0669942		152.89	0.530056	0.910512	0.210708	0.184775	0.530939	0.226657	0.502238	0.714982	0.409548	2.05113	0.709537	0.92944	1.15426	0.375363	0.566638	0.10002	0.290066	0.486448	0.472932	0.580923	0.3215
153.889	0.22692	0.642526	0.0226545	0.140861	0.217519	0.130339	0.11154	0.69146	0.0344078	0.275438	0.362647	0.21718	0.531394	0.0524052	0.0330653	-0.00907602	0.0665623	0.227581	0.0473464	0.346528	0.122551	0.145676	-0.192503	0.138775	0.0395752	0.0561969		153.889	0.51266	0.929092	0.217001	0.286271	0.506333	0.353922	0.430943	0.69146	0.337692	1.30936	0.693608	0.901552	1.06989	0.315315	0.660258	0.101291	0.290459	0.433749	0.504514	0.560762	0.396434
154.889	0.189874	0.339798	0.0165044	0.22855	0.243683	0.00764369	0.0701757	0.842087	0.0133089	0.718478	0.248835	0.182074	0.435287	0.10317	0.0858677	0.0261431	0.130491	0.0368546	-0.0278431	0.32716	0.157574	0.414025	0.397809	0.194167	0.155011	0.0447326		154.889	0.454899	0.855444	0.236795	0.298009	0.490024	0.291127	0.487234	0.842087	0.385101	1.54035	0.777155	0.91522	0.948121	0.323493	0.527015	0.101205	0.327039	0.502331	0.456402	0.649886	0.517404
155.888	0.209781	0.477405	0.0433017	0.190967	0.120522	0.176062	0.084642	0.943137	0.00743234	0.353297	0.206919	0.1128	0.399251	0.0600911	0.137975	0.0213414	0.12434	0.0679301	0.00515208	0.384224	0.208078	0.224661	0.188034	0.131265	0.0725001	0.0972716		155.888	0.552555	0.962992	0.169795	0.286794	0.648898	0.213462	0.365947	0.943137	0.437051	1.76586	0.793483	0.744182	1.19633	0.348117	0.518212	0.135823	0.39012	0.61436	0.461114	0.601977	0.225334
156.887	0.224931	-0.258162	-0.0127925	0.0871847	0.201095	0.00079091	0.0583386	0.978956	0.0629934	0.171109	0.330582	0.227539	0.309627	0.106359	0.14394	-0.013479	0.138616	0.0851398	0.0803452	0.338986	0.262529	0.0661822	0.103851	0.206426	0.0211357	0.0709211		156.887	0.530371	1.15105	0.218443	0.145251	0.399652	0.318963	0.390404	0.978956	0.336159	2.59375	0.830337	0.871791	1.09992	0.230545	0.496447	0.132809	0.319724	0.436584	0.334559	0.591716	0.29706
157.887	0.240326	0.337764	0.0186841	0.317963	0.192625	0.0423374	0.13724	0.936641	0.0396491	0.201847	0.295048	0.156478	0.483195	-0.0642484	0.162044	0.0473796	0.054196	0.128186	0.0603909	0.339464	0.0963715	0.236672	0.105224	0.193083	0.10407	0.077134		157.887	0.646049	0.727538	0.241029	0.244414	0.75064	0.302157	0.408277	0.936641	0.475182	1.61471	0.714384	0.869211	0.955328	0.310789	0.484	0.122749	0.329652	0.505961	0.38501	0.603782	0.295577
158.886	0.202073	0.269454	0.037139	0.210735	0.172206	0.0295032	0.0935887	1.29441	0.0654293	0.289339	0.294649	0.201689	0.56779	0.138962	0.180129	0.0426866	0.0966677	0.0665734	0.0148192	0.305428	0.199909	0.22418	0.372426	0.167009	0.0306399	0.035016		158.886	0.626262	0.920361	0.171551	0.247905	0.635291	0.296767	0.413139	1.29441	0.411197	1.40758	0.813515	1.25251	1.34266	0.250147	0.473074	0.160246	0.309625	0.405932	0.408581	0.657944	0.258511
159.885	0.225155	0.465667	0.107747	0.212272	0.257033	0.0770289	0.10339	1.01938	-0.01465	0.295005	0.312466	0.183413	0.497227	0.0617394	0.205209	0.0450101	0.120699	0.156147	0.0834122	0.306292	0.357281	0.129411	0.298454	0.159681	0.0862013	0.0761762		159.885	0.495782	0.629996	0.21081	0.292513	0.857355	0.257623	0.571377	1.01938	0.32866	2.83411	0.856616	1.14548	1.17881	0.313748	0.499601	0.183492	0.349159	0.34397	0.388106	0.621572	0.455919
160.884	0.191062	0.630639	0.0155044	0.216165	0.239344	0.0139826	0.10878	1.03297	0.130234	0.205542	0.341159	0.156393	0.513642	0.0220528	0.109957	0.00265083	0.150788	0.119723	0.0536331	0.370987	0.132706	0.231842	0.396616	0.18566	-0.00892226	0.086509		160.884	0.472831	0.887622	0.197356	0.19573	0.72768	0.33752	0.467114	1.03297	0.503802	2.38833	0.795007	0.968776	1.48179	0.22779	0.560138	0.121412	0.346095	0.286528	0.471991	0.686203	0.271924
161.884	0.223323	0.736133	0.0554115	0.184482	0.220387	0.0813232	0.17503	0.918095	-0.00263277	0.311831	0.31792	0.139483	0.547219	0.0403306	0.123783	0.035883	0.116035	0.0994705	0.00616641	0.351203	0.27855	0.139048	0.480763	0.18348	0.0307919	0.0367799		161.884	0.514568	1.03619	0.201286	0.317284	0.482344	0.254761	0.547756	0.918095	0.398385	2.0846	0.80727	1.02902	1.44104	0.392221	0.483219	0.0753372	0.285908	0.369069	0.435099	0.674649	0.278291
162.883	0.233473	0.322034	0.0929077	0.173002	0.232546	0.1151	0.130886	1.10465	0.0117416	0.273774	0.274477	0.248171	0.459377	0.0946352	0.113993	0.0178415	0.109152	0.0954248	0.00316172	0.387399	0.154341	0.442628	0.00724509	0.187738	0.0315954	0.119303		162.883	0.468255	1.0243	0.19037	0.285843	0.842988	0.27654	0.471802	1.10465	0.507867	2.39953	0.611195	0.751196	1.27058	0.292568	0.515733	0.198848	0.335156	0.28282	0.496922	0.708289	0.387816
163.882	0.182037	0.0644699	0.0687418	0.293481	0.201319	0.0615713	0.127515	1.19701	0.0717165	0.511541	0.3305	0.0921961	0.506682	0.0241358	0.0674283	0.0218592	0.0765098	0.0424286	0.0615476	0.343178	0.213381	0.149163	0.424053	0.228534	0.0492866	0.0719666		163.882	0.479404	0.798888	0.24796	0.189403	0.577806	0.260821	0.431838	1.19701	0.395157	1.93886	0.772151	0.943394	1.35872	0.31008	0.535326	0.19016	0.366304	0.277886	0.468831	0.677407	0.296246
164.882	0.219777	0.159637	0.0317758	0.271825	0.234379	0.188418	0.0985709	1.14256	0.00389767	0.341384	0.247554	0.168192	0.432979	0.114404	0.0785047	0.00559315	0.0742892	-0.0171758	0.0443116	0.335984	0.313697	0.0911577	0.5709	0.157871	0.0378282	0.0892051		164.882	0.471739	1.20055	0.205104	0.249057	0.634245	0.370898	0.497238	1.14256	0.436504	1.94457	0.735523	0.786742	1.6803	0.368414	0.49361	0.204574	0.385187	0.377496	0.532112	0.749105	0.358685
165.881	0.212699	0.560856	0.0257881	0.203156	0.255794	0.100064	0.0282279	0.919966	0.0347547	0.324058	0.284129	0.210975	0.396439	0.048021	0.0912737	0.0456637	0.0950329	0.1394	0.0612087	0.393246	0.31461	0.117023	0.388313	0.177238	0.0370611	0.0667479		165.881	0.503799	0.690761	0.202805	0.14896	0.369251	0.232836	0.507453	0.919966	0.353712	2.20569	0.727832	0.811434	1.11065	0.296302	0.580225	0.110507	0.389913	0.454671	0.519465	0.681765	0.296222
166.88	0.223949	0.328148	0.017695	0.238479	0.195667	0.0397084	0.0898603	1.0201	0.0382455	0.269203	0.406836	0.241934	0.394019	0.0616445	0.202502	0.0096148	0.0856535	0.138844	0.0816393	0.358673	0.321881	0.310901	0.0806428	0.162147	0.0713547	0.0905014		166.88	0.526168	0.838346	0.285286	0.170575	0.555585	0.281649	0.383181	1.0201	0.350637	2.04833	0.721099	0.856574	1.2698	0.381591	0.497479	0.116148	0.335979	0.395566	0.627952	0.697618	0.412146
167.879	0.259199	0.0668939	0.015538	0.143589	0.309823	0.13131	0.124303	0.995627	0.131336	0.243376	0.306888	0.242007	0.423809	-0.0236165	0.103552	0.0337109	0.0470568	0.0444192	0.00760365	0.362307	0.161026	0.44923	0.255696	0.211525	0.0438833	0.0627896		167.879	0.489894	1.19257	0.223629	0.224747	0.568502	0.306233	0.426406	0.995627	0.490538	1.85921	0.753828	0.933954	1.18043	0.459736	0.463918	0.171139	0.315455	0.365498	0.565518	0.6987	0.367933
168.879	0.222153	-0.0216148	0.0124589	0.25009	0.208326	0.0301975	0.074016	0.739614	0.0316258	0.426766	0.347777	0.128115	0.512231	0.014933	0.0663541	0.0698183	0.125786	0.0836526	0.106898	0.415558	0.344422	0.360383	0.302787	0.196652	0.0648818	0.0595509		168.879	0.578089	1.04926	0.228984	0.192397	0.791927	0.289324	0.516232	0.739614	0.508402	1.6792	0.754975	0.971958	1.21986	0.441089	0.591891	0.148374	0.338807	0.239738	0.45526	0.703305	0.367154
169.878	0.223039	-0.0786864	0.0812588	0.244513	0.151456	0.0768071	0.0969749	0.988132	0.0183849	0.162614	0.285727	0.17448	0.461746	0.0189262	0.111471	0.0602091	0.0584995	0.157981	0.0754494	0.351849	0.281606	0.449273	0.417043	0.250838	0.0420438	0.0965123		169.878	0.632526	0.919388	0.202233	0.162461	0.618958	0.210733	0.438451	0.988132	0.459897	2.11217	0.617038	0.897598	1.1845	0.33877	0.639807	0.20467	0.310788	0.362769	0.493035	0.631553	0.309892
170.877	0.252765	0.245834	0.0549077	0.199474	0.26451	0.0808199	0.0842606	0.824302	0.0768925	0.322177	0.34699	0.168011	0.529382	-0.0492422	0.142691	0.0655326	0.0665681	0.107696	0.0754766	0.360119	0.197828	0.342996	0.291874	0.196579	0.0805893	0.0330703		170.877	0.443452	1.06724	0.153114	0.316512	0.730563	0.22739	0.471792	0.824302	0.52709	2.27317	0.641189	0.94029	1.11203	0.393221	0.49398	0.172554	0.388863	0.362775	0.573116	0.689822	0.462161
171.877	0.224736	0.509459	0.0377573	0.28895	0.328408	-0.0005016	0.0412633	1.0852	-0.0297201	0.339944	0.391329	0.121266	0.574653	0.027455	0.205118	0.0240146	0.130419	0.0514422	-0.0127172	0.313826	0.270773	0.34393	0.171295	0.21747	0.0988075	0.0815715		171.877	0.59715	0.917868	0.170211	0.155488	0.690304	0.312164	0.500526	1.0852	0.3456	2.01087	0.758735	0.750667	1.35515	0.394727	0.589952	0.129595	0.334807	0.349542	0.473234	0.63564	0.488616
172.876	0.260267	0.0601943	0.0184975	0.281969	0.372526	-0.0087119	0.0756379	0.928715	0.102075	0.358368	0.361329	0.155559	0.627937	0.111904	0.103137	0.0175748	0.114346	0.111221	0.131882	0.327402	0.342267	0.26625	0.377343	0.199505	0.0443495	0.0655961		172.876	0.559945	0.747947	0.158652	0.18067	0.675431	0.288488	0.367065	0.928715	0.444861	2.74977	0.76424	0.796082	1.25435	0.340895	0.475827	0.121928	0.383307	0.297147	0.471588	0.668117	0.369962
173.875	0.236318	0.341058	0.0408489	0.324148	0.220913	0.122918	0.133268	1.16752	0.12542	0.289482	0.418549	0.179444	0.560798	-0.0159914	0.100096	0.0365213	0.1084	0.0167278	0.0715132	0.318654	0.295412	0.223444	0.299224	0.231088	0.044324	0.0671029		173.875	0.577434	0.929376	0.216003	0.319329	0.770293	0.33932	0.483836	1.16752	0.447961	1.6447	0.762256	0.78221	1.46298	0.310709	0.500962	0.170155	0.313193	0.362432	0.586188	0.661524	0.295407
174.874	0.219164	0.0877406	0.0477545	0.376279	0.271645	0.0815732	0.0621049	1.12925	0.0247382	0.372984	0.275538	0.119586	0.50353	-0.015703	0.180175	0.0525549	0.1341	-0.0202656	0.0257221	0.334444	0.175516	0.306634	0.564481	0.210936	0.0976373	0.0907495		174.874	0.555851	0.999536	0.24423	0.265438	0.781387	0.311483	0.339159	1.12925	0.516193	1.90677	0.909088	1.10531	1.34916	0.416911	0.542091	0.181785	0.27811	0.344281	0.442829	0.677967	0.286956
175.874	0.24162	0.622352	-0.0079116	0.304995	0.146516	0.187088	0.0541897	1.76665	0.0514004	0.412479	0.295746	0.190787	0.638801	0.137105	0.0674635	0.0285324	0.10685	0.0546992	0.0582519	0.334826	0.241007	0.465104	0.126832	0.196601	0.106375	0.117685		175.874	0.599399	0.649046	0.161752	0.277671	0.85217	0.254285	0.467461	1.76665	0.448709	2.18812	0.662389	0.918953	1.58113	0.438533	0.573368	0.174234	0.346556	0.288723	0.47614	0.643643	0.291747
176.873	0.232065	0.506482	0.0576992	0.160395	0.248853	0.0605055	0.0460203	1.45668	-0.0609761	0.233864	0.223193	0.156253	0.502183	0.0539194	0.140396	0.0426607	0.128103	0.091247	0.0218501	0.335759	0.278374	0.0723989	0.270126	0.18527	0.116184	0.0981912		176.873	0.60383	1.00442	0.240558	0.327057	0.741703	0.435218	0.459998	1.45668	0.34538	2.52363	0.73185	0.855199	1.16246	0.360037	0.60056	0.15381	0.413692	0.276593	0.490682	0.581937	0.346142
177.872	0.219799	0.259875	0.0194383	0.367665	0.402806	0.0470908	0.00599184	0.930227	0.0267041	0.351311	0.357883	0.197722	0.565317	0.204179	0.242751	-0.00400413	0.147391	-0.102558	0.0299857	0.345429	0.375248	0.158607	0.23495	0.254796	0.00807232	0.103911		177.872	0.495771	1.06053	0.208565	0.227115	0.604236	0.364994	0.364798	0.930227	0.509877	1.75418	0.69667	0.777217	1.20589	0.379243	0.590941	0.128499	0.406253	0.286094	0.623551	0.641312	0.431558
178.872	0.259338	0.33581	0.118118	0.321849	0.18609	0.151877	0.0505479	1.52322	0.099406	0.438701	0.308812	0.150407	0.622778	0.113248	0.0506855	0.0231794	0.141012	0.101375	0.0167197	0.299671	0.200983	0.130025	0.340187	0.253286	0.0721056	0.0816785		178.872	0.531126	0.942637	0.243223	0.261594	0.60185	0.224704	0.501183	1.52322	0.385565	2.65981	0.730839	0.97386	0.985146	0.37683	0.68024	0.206301	0.386135	0.296419	0.589151	0.588383	0.399551
179.871	0.210972	0.346923	-0.0021166	0.339169	0.218181	0.109418	0.129785	1.07741	0.126986	0.369373	0.34841	0.261127	0.449055	0.09693	-0.0177591	0.0237165	0.109649	-0.0959258	0.00553055	0.309348	0.225677	0.582193	0.251404	0.211548	0.0609882	0.12395		179.871	0.709444	0.746349	0.210704	0.260244	0.751771	0.415723	0.422808	1.07741	0.385668	1.3505	0.712466	0.925149	1.14333	0.325922	0.65167	0.0957392	0.355072	0.240474	0.609735	0.695811	0.272507
180.87	0.226584	0.198714	0.0480107	0.215581	0.193143	0.0357884	0.137407	1.19203	0.120623	0.25478	0.293028	0.120475	0.638853	-0.0065528	0.0463345	0.0121864	0.110448	0.00806509	0.074779	0.358683	0.258602	0.246236	0.291602	0.228317	-0.0143886	0.0728873		180.87	0.653766	0.504603	0.167503	0.21015	0.723093	0.351155	0.408222	1.19203	0.423091	1.39427	0.647933	0.884694	0.889924	0.383599	0.557086	0.191165	0.310449	0.195188	0.528204	0.665698	0.328442
181.869	0.257692	0.168157	0.0309194	0.264763	0.270453	0.111673	0.0887459	1.61097	-0.0795292	0.567033	0.273161	0.0970663	0.524148	0.0220929	0.00750482	0.0425718	0.0573328	0.0448925	-0.0216298	0.390283	0.270217	0.296055	0.0865803	0.243061	0.102541	0.0975222		181.869	0.628545	0.89511	0.174076	0.249783	0.722917	0.406637	0.508085	1.61097	0.440739	2.22066	0.592432	1.03708	0.920534	0.292766	0.489803	0.165481	0.301854	0.335492	0.499046	0.683856	0.432966
182.869	0.243312	0.363359	0.0730066	0.34829	0.140505	0.204763	0.0540266	1.71407	0.0590384	0.3992	0.309982	0.2852	0.396037	0.0784399	0.09336	-0.0307577	0.0667498	0.0439094	-0.0162978	0.367989	0.279071	0.273221	0.649086	0.231093	0.0718024	0.0994452		182.869	0.559216	0.67292	0.156309	0.390221	0.51409	0.404567	0.499575	1.71407	0.414861	1.893	0.690295	0.865179	1.00601	0.277363	0.482177	0.143001	0.396659	0.18841	0.541691	0.714052	0.315699
183.868	0.219174	0.155777	0.033185	0.308465	0.180844	0.0238241	0.135294	1.35228	0.0188597	0.499072	0.299614	0.194876	0.76277	0.0505998	0.015971	0.00571397	0.117112	-0.0171422	-0.0739386	0.361446	0.129515	0.32866	0.259831	0.236492	0.0859812	0.108268		183.868	0.611665	0.877153	0.129867	0.280198	0.617663	0.324147	0.39018	1.35228	0.540089	2.13015	0.687763	1.08961	0.857498	0.292954	0.568708	0.182314	0.398293	0.224935	0.589885	0.735225	0.264684
184.867	0.223202	0.278562	0.0771264	0.229904	0.139319	0.0505288	0.14391	1.20271	0.0186568	0.521817	0.269708	0.13173	0.518447	0.0438093	0.0704596	0.0391392	0.0683637	-0.016191	0.0525603	0.370788	0.230658	0.374267	0.839952	0.179974	0.0715092	0.071785		184.867	0.690413	0.613861	0.176337	0.304385	0.603399	0.256929	0.577811	1.20271	0.450236	1.58855	0.587913	0.912009	1.22347	0.322754	0.621982	0.157506	0.447976	0.178233	0.595689	0.642989	0.363528
185.867	0.208429	0.69258	0.028331	0.340402	0.18174	0.124364	0.0583982	1.13591	-0.0248067	0.535417	0.375878	0.155162	0.578327	0.102919	0.054247	0.0191289	0.143951	-0.0378959	0.0189087	0.368044	0.235654	0.21896	0.631187	0.202162	0.0466429	0.0972329		185.867	0.551422	0.783611	0.193846	0.113313	0.747744	0.293356	0.396032	1.13591	0.408444	1.75844	0.640089	0.901716	1.04918	0.350594	0.500888	0.151686	0.398833	0.227792	0.631311	0.69864	0.325943
186.866	0.254774	0.756067	0.0468767	0.254151	0.193249	0.0910133	0.138987	1.18338	0.0688465	0.392414	0.22084	0.193521	0.605559	0.0189814	0.100806	-0.0138323	0.134936	0.0885626	0.12113	0.373102	0.242703	0.660812	0.539964	0.184212	-0.00911584	0.0639306		186.866	0.607034	0.952814	0.207382	0.285894	0.567247	0.47517	0.363414	1.18338	0.40568	2.08906	0.515889	0.994951	1.17308	0.310574	0.561917	0.148414	0.474275	0.250166	0.585462	0.615607	0.384415
187.865	0.241289	0.465459	0.0450438	0.0859928	0.320854	0.0729178	0.0416114	1.32066	0.0855332	0.15087	0.293862	0.165575	0.551433	-0.0412919	0.16164	0.0164456	0.08606	-0.00822619	0.114911	0.330119	0.25892	0.244399	0.39047	0.156008	0.0666989	0.0893122		187.865	0.585292	0.931047	0.147913	0.17956	0.638636	0.397859	0.473054	1.32066	0.463791	2.70668	0.62644	0.938227	1.14794	0.282149	0.556485	0.206774	0.380911	0.130274	0.537631	0.664046	0.40234
188.864	0.251785	0.492285	0.0662452	0.0876904	0.303856	0.0339506	0.0989332	1.08392	0.0564714	0.379795	0.265497	0.242076	0.401045	0.0461243	0.179358	0.000686638	0.170588	0.0992397	0.114301	0.351638	0.228705	0.253228	0.292872	0.151115	0.056547	0.0781183		188.864	0.570634	0.878625	0.165732	0.184719	0.845847	0.527701	0.422323	1.08392	0.49784	2.73169	0.615473	0.996929	1.12036	0.384964	0.553266	0.20355	0.382484	0.325076	0.718647	0.649607	0.259397
189.864	0.22502	1.01528	0.0392135	0.255225	0.246717	0.0217261	0.0763261	1.26566	-0.0019318	0.706853	0.233654	0.233479	0.561923	0.0647525	0.0380135	0.0450468	0.118216	0.122298	0.0574269	0.397704	0.196907	0.321324	0.152932	0.226304	0.0870861	0.0386124		189.864	0.58537	1.02928	0.148674	0.328775	0.603046	0.591958	0.54889	1.26566	0.364671	1.90978	0.628042	1.07016	1.54666	0.27707	0.523825	0.234115	0.32641	0.254496	0.559497	0.655795	0.404573
190.863	0.259763	0.379185	0.0497009	0.163477	0.210174	0.0239018	0.16479	1.5008	0.128987	0.329385	0.269384	0.159955	0.634914	0.279325	0.137419	-0.000505308	0.130416	0.0652207	0.0290101	0.412068	0.361162	0.181587	0.525499	0.25501	0.0498437	0.0619762		190.863	0.632869	0.966155	0.179192	0.367724	0.484178	0.318576	0.3817	1.5008	0.471553	2.94021	0.727762	0.99146	1.20151	0.352609	0.61241	0.207794	0.380466	0.219642	0.752661	0.644843	0.35938
191.862	0.265737	0.423857	-0.0154346	0.369303	0.307829	0.132325	0.168307	1.01613	0.117931	0.807061	0.344443	0.109155	0.54465	0.0923821	0.0910353	0.00883746	0.111469	0.0597366	0.1413	0.358418	0.309993	0.240275	0.309379	0.199881	0.163769	0.0785064		191.862	0.625307	0.779025	0.178208	0.300291	0.605779	0.345172	0.483667	1.01613	0.377697	2.6381	0.708352	0.940089	1.06779	0.403331	0.661688	0.214973	0.365076	0.202723	0.633029	0.691963	0.483911
192.861	0.225649	0.504394	0.0379637	0.311309	0.113637	0.0631036	0.0828571	1.54976	-0.0473512	0.36693	0.290006	0.255175	0.524278	0.0669594	0.0913453	0.00768085	0.115438	0.0168552	-0.0491464	0.429542	0.351549	0.437034	0.484068	0.218329	0.109929	0.103244		192.861	0.640913	0.706062	0.111579	0.339536	0.557993	0.72325	0.556761	1.54976	0.439923	2.43471	0.654037	1.23644	1.0708	0.328566	0.63468	0.178873	0.323528	0.144797	0.673836	0.651368	0.37522
193.861	0.233941	-0.0235433	0.0518847	0.277923	0.1943	0.0278819	0.0200975	1.31346	0.047612	0.678538	0.462805	0.247899	0.48917	0.0289458	0.189535	0.0160849	0.175759	0.0451839	0.143666	0.345466	0.187431	0.337339	0.475544	0.17506	0.0646267	0.121201		193.861	0.557173	0.896315	0.145516	0.349949	0.632366	0.276791	0.343309	1.31346	0.508616	2.36115	0.706953	0.783977	1.31272	0.314082	0.696302	0.117999	0.324835	0.166185	0.691554	0.629879	0.331311
194.86	0.21834	0.231519	0.0712722	0.148162	0.140565	0.0839308	0.0894322	1.37785	0.0481763	0.561849	0.33923	0.300087	0.580464	0.074968	0.0816009	-0.00927148	0.0649447	0.129009	0.0650381	0.3814	0.235187	0.596748	0.437699	0.231312	0.0723638	0.0829777		194.86	0.510634	0.772419	0.190419	0.327986	0.589685	0.324784	0.29072	1.37785	0.518093	2.24277	0.739796	0.93969	1.00481	0.30026	0.557923	0.176193	0.399782	0.166321	0.611534	0.624279	0.362395
195.859	0.284705	0.312323	0.0282187	0.180752	0.188228	0.270349	0.216932	1.10867	0.0847378	0.810904	0.415298	0.343912	0.446224	-0.0586457	0.179918	0.0703535	0.104898	-0.0119776	0.0277925	0.36174	0.271095	0.214214	0.290093	0.192767	0.0862543	0.0604485		195.859	0.577487	0.997209	0.210378	0.295158	0.650017	0.295385	0.434114	1.10867	0.394504	2.6138	0.749902	1.02487	1.13972	0.301673	0.472734	0.200198	0.238609	0.258659	0.65292	0.666817	0.37219
196.859	0.237829	0.408451	0.0391407	0.225011	0.302362	0.0556912	0.0776869	1.43114	-0.0225004	0.466511	0.351547	0.196011	0.664554	0.186125	-0.0334097	0.026978	0.0703174	0.100572	0.10979	0.291854	0.157385	0.272007	0.314348	0.205429	0.0521292	0.0867836		196.859	0.633	1.02963	0.198883	0.401312	0.45954	0.374291	0.415358	1.43114	0.352828	2.4518	0.678237	0.781067	1.19737	0.319074	0.530817	0.219975	0.421086	0.212271	0.569693	0.6121	0.4
197.858	0.256319	-0.347547	0.0528991	0.228065	0.191849	0.0419406	0.157757	2.00233	-0.0256991	0.482683	0.352619	0.117658	0.417614	0.111006	0.101289	0.0390539	0.0680579	-0.0174477	0.118836	0.369136	0.239564	0.213705	0.328577	0.202746	0.0835212	0.0677154		197.858	0.489543	0.904291	0.125608	0.225975	0.698383	0.439223	0.332565	2.00233	0.483868	2.27768	0.682382	1.06901	1.25924	0.344689	0.552183	0.26759	0.301847	0.229424	0.674822	0.648499	0.395025
198.857	0.258024	0.443196	0.0868017	0.169304	0.139815	0.124023	0.10479	2.14786	0.035956	0.528313	0.474007	0.102838	0.3908	0.0660596	0.148418	-0.000488637	0.0890394	0.0660167	0.038875	0.342725	0.47621	0.427171	0.644708	0.192009	0.044811	0.0992397		198.857	0.58424	1.48939	0.202093	0.355805	0.473699	0.503598	0.349432	2.14786	0.406341	2.30126	0.63846	0.941785	1.24261	0.31426	0.538354	0.186827	0.413468	0.182069	0.562575	0.685719	0.360126
Extended Data Fig.8i		Normalised fluorescence intensity nuclear envelope bleb
Time	LAP1B																											Time	LAP1C
0	0.282822	0.928282	0.970355	0.326229	0.875098	0.545943	1.18377	1.00623	0.0497375	0.123811	0.647458	1.03724	2.03692	1.28929	1.19248	1.37745	0.749227	1.40307	0.197588	0.740737	0.281844	2.01807	1.14358	0.261874	0.767128	0.574742		0	0.400348	1.32781	0.916603	0.506352	0.727109	0.495127	0.992726	1.45627	0.0460789	0.409366	0.719703	1.30616	1.17117	0.684614	1.16132	0.895895	0.684265	1.30991	0.535672	0.925475	0.897146
0.999	0.306971	2.36419	0.883724	0.285115	0.892372	0.704746	1.07737	1.04273	0.0314732	0.14587	0.714853	1.35216	1.58745	1.04638	1.07129	1.33085	0.833955	1.7149	0.287528	0.777288	0.387272	2.19738	1.22686	0.307774	0.843686	0.58425		0.999	0.419133	1.38847	0.904119	0.42493	0.843076	0.404602	0.930551	1.18639	0.0588617	0.574207	0.714885	1.23867	1.23734	0.789163	1.11587	0.952287	0.671983	1.5568	0.519655	0.846092	0.958373
1.999	0.269278	1.33276	0.975006	0.437113	0.821317	0.424721	0.98997	0.966358	0.083988	0.0463369	0.643398	1.50539	1.66028	1.11114	1.29066	1.59067	0.709523	1.54374	0.185029	0.823658	0.262032	2.24188	1.23259	0.263141	0.922161	0.611912		1.999	0.404173	1.47845	0.941788	0.438837	0.738743	0.447996	1.00054	1.22203	0.0649857	0.553291	0.73313	1.35977	1.49645	0.586844	1.19236	0.997961	0.608409	1.37854	0.589706	0.85149	0.960391
2.998	0.253751	1.23519	1.02956	0.303943	0.731755	0.553679	0.957017	0.909872	0.0727349	0.0652506	0.725882	1.38931	1.74201	0.917159	1.03408	1.29279	0.871269	1.80001	0.207354	0.697341	0.348294	1.89677	1.35109	0.29301	0.99885	0.647888		2.998	0.429047	1.22332	0.914236	0.370081	0.790167	0.518014	1.08235	1.47198	0.0632499	0.390083	0.741573	1.29958	1.09684	0.709595	1.05216	0.950758	0.659863	1.36073	0.519935	0.865713	1.12882
3.997	0.267616	1.63253	1.06605	0.263186	0.868887	0.599845	1.32395	1.12254	0.0946902	0.102339	0.723423	1.16221	1.788	0.925846	1.07236	1.37319	0.75644	1.34586	0.24307	0.757169	0.260974	2.04454	1.35204	0.311362	1.1298	0.511161		3.997	0.347041	1.37913	0.94819	0.488726	0.715844	0.521047	1.10675	1.49479	0.0663352	0.410142	0.748119	1.52019	1.37674	0.603334	1.18775	0.923963	0.655805	1.27838	0.498372	0.903644	0.845842
4.996	0.0431695	0.229071	0.0107381	-0.0114984	0.113655	0.0446893	-0.00172256	0.00919955	-0.0102842	-0.054867	0.0276895	0.0738539	0.0750322	0.0192773	-0.0660424	0.0483562	-0.0386514	0.0493017	0.00802451	0.0523848	-0.00911331	0.0437655	0.0312309	-0.000875227	0.207657	0.0416757		4.996	0.0453115	0.110386	0.041952	-0.0497998	0.0428597	0.0587121	-0.0115237	-0.0684098	0.00188112	-0.062598	0.014359	0.072803	0.141462	0.0545944	0.0651258	0.0150653	-0.00486852	-0.0574902	0.0247238	0.0211411	0.0807909
5.996	0.0822621	0.0122816	0.00895076	-0.0171855	0.0903191	0.00732079	-0.0272918	-0.00670415	0.046867	0.0234462	0.0307426	0.0985933	0.141543	0.0190083	-0.0934673	0.0341736	-0.0305887	-0.0130206	0.0938255	0.0374295	-0.0266285	0.0796368	0.0170213	-3.01509e-05	0.150009	0.0548021		5.996	0.0624706	0.0851291	0.0570389	-0.0614781	0.0905951	0.110209	0.069566	-0.0942545	0.0129851	0.121036	0.0640507	0.121114	0.137074	0.0471159	0.0732477	0.0561051	0.0141517	-0.0617301	0.108895	0.0805967	0.051796
6.995	0.0711904	0.432235	-0.0163164	0.0483756	0.0594146	0.0679591	0.0892157	0.00016043	0.0909396	-0.0202892	0.0580938	0.0991548	0.151517	0.0493961	-0.137962	0.045879	0.0217308	0.0717417	-0.0468944	0.00848565	-0.0075437	0.102797	0.0373849	0.0340591	0.249541	0.0664673		6.995	0.0699898	0.215669	0.102655	-0.0579756	0.100907	0.054948	0.0608975	0.0187805	-0.009219	0.115988	0.0799828	0.12182	0.146427	0.0332955	0.127665	0.0600961	0.0542836	0.058702	0.129768	0.060941	0.0437399
7.994	0.09156	0.133566	0.0337274	0.019491	0.0455968	0.135237	-0.109304	0.00404717	0.0193917	0.0709442	0.0269778	0.104858	0.112954	7.8957e-05	-0.211229	0.0120755	-0.00179842	0.0520527	-0.0259367	0.0462664	0.0185498	-0.009086	0.0852751	0.0296691	0.251702	0.0812952		7.994	0.140639	0.251483	0.129382	-0.0499685	0.0938525	0.033278	0.098711	0.0381536	-0.0015522	0.276387	0.148837	0.0917959	0.181861	0.0673191	0.162358	0.084925	0.0225975	-0.00111344	0.152946	0.126364	0.0536106
8.994	0.0875215	0.0173851	0.0694499	-0.0291864	0.132371	0.206605	0.025768	0.00599056	0.0419262	0.104625	0.0850257	0.0712555	0.15753	0.063701	-0.103266	0.0205716	0.0639574	0.055245	0.0164381	0.0570877	0.0140215	0.0828941	0.0521105	0.0258976	0.264735	0.113652		8.994	0.130452	0.122924	0.139392	-0.0532198	0.135115	0.0226075	0.0929233	-0.0349526	-0.0186666	0.239098	0.155944	0.123785	0.219463	0.0745213	0.129184	0.0889572	0.0635032	0.099791	0.141589	0.129553	0.0293184
9.993	0.115212	-0.151661	0.0692363	-0.0205567	0.0981608	-0.0313336	-0.00347209	0.0337249	-0.0179315	0.0682029	0.0635431	0.0330726	0.134608	0.0159055	0.0376498	-0.00166269	0.04338	0.164409	-0.0385189	0.0358665	-0.10133	-0.00369052	0.0279292	0.0309137	0.241965	0.0679356		9.993	0.145332	0.0211827	0.170902	0.0455774	0.12163	-0.0258665	0.0879052	0.00155398	0.0215485	0.21191	0.187886	0.149754	0.238469	0.0126134	0.177885	0.104292	0.0558441	0.0332633	0.216868	0.131518	0.0989695
10.992	0.0835751	0.0536268	0.0370719	-0.0316957	0.0268436	-0.141768	0.0278617	0.0251876	-0.0634329	-0.0161882	0.068904	0.0913223	0.251509	0.0253681	0.0171027	0.044068	0.0881304	-0.0612555	0.0324846	0.0358687	-0.0289516	-0.0786886	0.0371267	0.0434267	0.271941	0.0678209		10.992	0.183067	0.188535	0.196899	0.00216208	0.14264	0.0292748	0.0959726	0.054721	-0.0161846	0.190623	0.145884	0.20795	0.289939	0.0698401	0.147117	0.0989142	0.0902071	0.12515	0.168075	0.194132	0.0693002
11.991	0.104899	0.628628	0.0708351	0.0499052	0.0542987	0.0340191	-0.0519228	0.0563131	0.0440281	0.0373855	0.0710231	0.0671211	0.212164	0.0145239	-0.000517244	-0.039415	0.0491622	0.131767	-0.0153469	0.0112769	0.0334953	0.0939118	0.0125283	0.0272778	0.258578	0.0950526		11.991	0.197587	0.213309	0.183435	-0.0657113	0.187702	0.0660479	0.120838	0.123013	0.0150506	0.402432	0.179289	0.206155	0.195693	0.129416	0.214572	0.0998722	0.0688093	0.120313	0.208114	0.173562	0.0799157
12.991	0.0832671	-0.000172807	0.0393173	0.0333704	0.117819	0.424654	0.0616571	0.0476461	-0.0522245	0.0310079	0.023069	0.126717	0.271204	-0.0627005	-0.0161606	0.0265007	-0.0030833	-0.0111404	0.0253645	0.0506985	0.0299224	-0.0316389	0.0151705	0.0358784	0.269776	0.0250811		12.991	0.134128	0.215721	0.21125	-0.0152196	0.126676	0.0327974	0.117793	0.140147	0.0077897	0.318735	0.186304	0.1777	0.234279	0.177519	0.204097	0.12508	0.124349	0.15221	0.205194	0.208288	0.046232
13.99	0.104332	0.0497895	0.107564	0.0282264	0.0809904	-0.0789672	-0.0196349	0.0390212	0.00908805	0.0186187	0.0638158	0.140531	0.237126	0.0469356	-0.0880504	0.0333161	0.0954671	0.0278485	-0.0172105	0.047176	0.0968817	0.0406407	-0.0236674	0.00950616	0.288317	0.0380826		13.99	0.188241	0.226642	0.230396	0.0460616	0.115686	0.0594852	0.126253	0.118849	-0.00245766	0.390486	0.187088	0.163024	0.253632	0.0724692	0.188404	0.0971291	0.0695457	0.104685	0.216663	0.187642	0.107367
14.989	0.105236	0.267408	0.137592	-0.152067	0.00577869	0.158717	0.017263	0.0376208	0.0103484	0.0604953	0.0491443	0.170664	0.214484	0.0192361	-0.0649863	0.0336099	0.00764468	0.133952	0.000253026	0.0661327	0.00302901	0.0904572	0.0106389	0.0216927	0.288839	0.0946752		14.989	0.171605	0.116554	0.270584	0.0416731	0.117647	0.123227	0.110469	0.0843766	0.0234927	0.318898	0.244798	0.205063	0.229054	0.114735	0.164919	0.107639	0.0923173	0.118184	0.235873	0.145882	0.0902354
15.989	0.0818419	-0.0624698	0.0813707	0.0559609	0.0355567	0.241357	0.0978575	0.0112655	0.0355269	0.105623	0.0310957	0.14672	0.184548	-0.0332083	-0.0150615	0.0195854	0.0618958	0.084752	0.12327	0.0546324	0.00990867	0.134526	-0.0732509	0.029542	0.23332	0.0417582		15.989	0.200922	0.173526	0.226281	-0.0164246	0.172802	0.0606381	0.064258	0.137823	0.0243274	0.384589	0.152894	0.193323	0.281256	0.139097	0.155476	0.0745841	0.12073	0.1205	0.274426	0.181608	0.0906377
16.988	0.0935953	0.360715	0.0740488	-0.0398819	0.0397487	0.0627166	0.0255803	0.07287	0.0090352	0.139945	0.0841229	0.141229	0.262474	-0.010379	-0.00359115	0.00449607	0.00951631	0.0221421	0.00617295	0.0721478	0.0318312	0.145056	0.0421899	0.0625926	0.358986	0.0417824		16.988	0.274186	0.204413	0.248639	0.0153369	0.1251	0.0967724	0.122625	0.132678	-0.00770907	0.32493	0.203183	0.208837	0.276993	0.118525	0.280342	0.16107	0.089854	0.252341	0.303111	0.180686	0.127303
17.987	0.0926822	0.075673	0.030526	0.0545914	0.0279056	0.0622377	0.0551562	0.0562309	0.0126632	0.0716378	0.0741314	0.104627	0.198729	0.0564442	0.0417735	0.0110046	0.00955114	0.0521495	0.0519878	0.0371737	0.0258172	0.000469727	-0.00321698	0.0362385	0.2605	0.0955736		17.987	0.234032	0.250392	0.237897	0.00855142	0.117636	0.00458993	0.13615	0.229896	0.017409	0.391715	0.169228	0.238893	0.332868	0.117945	0.166243	0.120674	0.102158	0.17596	0.374096	0.210709	0.162037
18.986	0.101543	0.0635509	0.0816044	0.0467723	0.0303992	-0.00465934	0.098043	0.0139604	0.0183958	0.00856624	0.0879237	0.108231	0.212169	0.139671	-0.0190303	0.0241741	-0.0115047	-0.0128191	0.0501179	0.0183401	0.0476091	0.272327	-0.0110034	0.0300112	0.202642	0.0815068		18.986	0.227873	0.191259	0.230594	0.0582166	0.136772	0.0369746	0.160433	0.213119	0.0182688	0.399162	0.212138	0.206569	0.409282	0.147182	0.274991	0.139281	0.0984996	0.2067	0.30406	0.202925	0.111357
19.986	0.140622	0.43013	0.0595624	0.0116472	-8.17103e-05	0.0961789	0.0349658	0.0492928	-0.00828876	-0.019672	0.0435947	0.0731734	0.189228	0.0761065	0.00965659	0.0355819	0.0183294	0.121641	-0.0444487	0.0589781	-0.00540541	0.145582	0.0804422	0.0469682	0.317376	0.068161		19.986	0.276343	0.218482	0.258697	-0.00601431	0.181944	0.0288989	0.150448	0.164902	0.012685	0.412357	0.223633	0.269512	0.299224	0.105268	0.234244	0.0906899	0.0941042	0.180009	0.378111	0.199947	0.117723
20.985	0.127278	-0.152412	0.0449361	-0.0551094	0.0535948	-0.00224833	0.0271843	0.0422973	-0.0193775	0.0428251	0.0344622	0.146511	0.222043	0.0119651	-0.119976	0.0191	0.103939	0.0768567	0.0868165	0.0520753	-0.134333	0.240386	0.152686	0.0571166	0.23037	0.0774431		20.985	0.262583	0.267229	0.329381	0.129828	0.16479	0.0323413	0.166074	0.236765	0.0199793	0.39467	0.23084	0.216964	0.297592	0.0766962	0.295332	0.11345	0.127735	0.202977	0.357555	0.210596	0.0854625
21.984	0.123831	-0.191319	-0.014893	-0.192126	0.0528391	0.0910418	-0.0199264	0.0327634	-0.0252206	0.074012	0.04048	0.159992	0.270035	-0.00647152	-0.0541484	0.0823014	0.0324459	0.0188013	0.0775933	0.0505185	0.0730437	0.00158822	-0.0117722	0.023576	0.288085	0.0529325		21.984	0.314351	0.216286	0.373979	0.0784776	0.211491	0.0548773	0.130749	0.230313	0.0245021	0.467877	0.192679	0.283022	0.300361	0.0875343	0.216335	0.13121	0.103618	0.131864	0.418214	0.197397	0.0449463
22.983	0.0889398	0.0465742	0.0443917	-0.0728309	0.0467265	0.112038	0.0267638	0.0596573	-0.0207027	0.02047	0.0789388	0.125531	0.310032	-0.0246606	0.128447	0.0463823	0.0389701	0.0800141	0.0570821	0.076712	0.0886222	0.0576135	0.0840141	0.0295192	0.263077	0.110656		22.983	0.222167	0.274768	0.333511	0.0788182	0.110012	0.00949435	0.1975	0.126695	0.0234888	0.473174	0.240282	0.236916	0.377165	0.131503	0.23324	0.126126	0.12705	0.276743	0.387176	0.20812	0.126577
23.983	0.135776	0.12356	0.0789566	-0.0244041	0.0342861	0.191324	0.0424689	0.0194997	-0.049004	0.0990167	0.15944	0.10625	0.235747	0.106176	0.0570347	0.0957318	0.0754064	0.123606	0.083305	0.051286	0.0659174	0.0910538	-0.0125653	0.063995	0.234427	0.0758872		23.983	0.252625	0.351675	0.341946	0.00819218	0.175176	0.0467642	0.105577	0.182018	0.00149967	0.424458	0.271554	0.300353	0.281079	0.130036	0.160891	0.131047	0.128161	0.242474	0.394398	0.244059	0.0952783
24.982	0.12683	0.03942	0.107802	0.00539035	0.00867942	0.183835	0.00166176	0.0265396	0.0301611	-0.0400198	0.0873362	0.105227	0.350561	0.0184052	0.0281563	0.00997099	0.0172546	0.233783	0.0508782	0.0737245	-0.0276002	-0.0828563	0.102998	0.077035	0.298547	0.142439		24.982	0.361474	0.340143	0.363959	0.0389091	0.145399	0.057577	0.181984	0.22855	0.0138732	0.628934	0.254673	0.219046	0.32908	0.15579	0.222484	0.152202	0.151239	0.177804	0.394448	0.204723	0.143997
25.981	0.11988	0.574706	0.0997226	0.134557	0.0684217	0.00783454	0.0174499	0.00664347	0.0282093	0.149232	0.0678746	0.128046	0.322523	0.0241121	0.032913	0.0417411	0.0566352	-0.0385069	0.120584	0.0473314	0.00928108	-0.0756524	0.0675879	0.0698226	0.229347	0.139595		25.981	0.279289	0.21414	0.298565	0.0525296	0.156754	0.0521596	0.180875	0.246591	0.024805	0.610658	0.319867	0.26617	0.337648	0.116179	0.170657	0.149577	0.115449	0.264848	0.381851	0.225295	0.0923082
26.981	0.12546	0.331602	0.179481	0.126005	0.0621684	0.236933	0.0412957	0.0617193	-0.013673	0.0481303	0.113552	0.179196	0.360651	-0.00334932	0.0404095	0.077293	0.14355	0.0365674	0.0381952	0.0361723	0.124342	0.124791	0.0758314	0.0456289	0.278605	0.126388		26.981	0.334642	0.221575	0.375204	0.0288715	0.188491	0.0452662	0.19256	0.188636	0.018516	0.379463	0.271135	0.378013	0.395353	0.162867	0.280444	0.162348	0.15262	0.347494	0.408291	0.248396	0.146562
27.98	0.118852	-0.0721901	0.0478129	0.083013	0.0874759	0.0204493	0.0253467	0.0440707	0.0654197	0.103276	0.0479746	0.147733	0.322659	0.0659318	0.0545544	-0.000424457	0.0292166	0.168718	0.032439	0.0164936	0.0379072	0.201991	0.00146382	0.0745501	0.307861	0.140362		27.98	0.316761	0.35054	0.331433	0.0228446	0.18353	0.0882036	0.175014	0.2629	0.0179497	0.470204	0.285491	0.294474	0.349265	0.105527	0.248782	0.166663	0.152021	0.264751	0.372385	0.228526	0.109254
28.979	0.137304	0.0531711	0.119053	0.126098	0.0605799	0.0547389	-0.0145337	0.0411407	0.0736559	-0.00559796	0.0562002	0.128409	0.362965	0.0567078	0.08771	0.0717579	0.0345025	0.141182	0.0703666	0.0356115	-0.0326131	0.329613	0.0468906	0.0469237	0.239305	0.183426		28.979	0.269457	0.303837	0.332217	0.095582	0.21377	0.110706	0.131121	0.317715	0.0290948	0.48125	0.23492	0.290673	0.396841	0.115261	0.173218	0.131675	0.146248	0.209876	0.403452	0.245375	0.0884667
29.978	0.121208	0.160189	0.0983958	-0.0117839	0.0627137	0.219927	0.120069	0.0960601	0.0948585	0.110021	0.097357	0.197845	0.261029	0.0456938	-0.0152469	0.0188931	0.0583389	0.125683	0.0579619	0.0520809	0.0403505	0.0932697	0.0106437	0.0877864	0.287454	0.150026		29.978	0.298958	0.213502	0.416414	0.10996	0.14414	0.0409562	0.196799	0.337467	0.00453376	0.736272	0.295825	0.328784	0.307502	0.109688	0.270784	0.157242	0.137438	0.364031	0.444913	0.255147	0.0663381
30.978	0.145029	0.0609594	0.0586355	0.0704818	0.0230491	0.205222	0.0583197	0.0527023	-0.0119697	0.2032	0.0678056	0.113415	0.243762	-0.0602075	0.0443105	0.0016153	0.046208	0.138871	-0.0367615	0.0442163	0.00723334	0.0196734	0.00558619	0.0485935	0.214486	0.133124		30.978	0.333998	0.21581	0.397257	0.147334	0.181608	0.00806332	0.202561	0.331711	0.0303281	0.434416	0.271024	0.257323	0.402909	0.120891	0.253875	0.186124	0.138542	0.253324	0.399078	0.267885	0.114348
31.977	0.162051	0.0860877	0.156062	0.111007	0.088373	0.516935	0.012242	0.0268535	-0.0688629	0.0058393	0.0322291	0.11313	0.353242	0.0736427	0.0668798	0.0109387	0.0264558	0.17758	-0.00302276	0.0562421	-0.00478792	0.168298	0.0772592	0.0519817	0.239416	0.167622		31.977	0.271181	0.19473	0.40014	0.0493193	0.349531	0.0309889	0.170378	0.236501	0.0294197	0.404465	0.279143	0.218782	0.407308	0.0918801	0.266905	0.184166	0.160413	0.299877	0.380061	0.262753	0.0997281
32.976	0.135632	0.268132	0.0607228	-0.0311269	0.0598191	-0.174924	0.0182303	0.0779006	0.040225	0.0333802	0.0602635	0.117034	0.323804	0.0491413	0.0150094	0.0837018	0.0135514	0.0915801	0.0310326	0.0624975	-0.0437888	0.021789	0.0788282	0.0418195	0.312208	0.14919		32.976	0.339377	0.269428	0.35678	0.128578	0.241638	0.0928968	0.250723	0.336494	0.00586362	0.552672	0.280097	0.329154	0.373049	0.108007	0.274911	0.176265	0.154772	0.30281	0.456876	0.261345	0.0568729
33.976	0.147134	0.144881	0.0680417	-0.0137997	0.0683301	0.106807	0.0300937	0.0612878	0.0127977	-0.0275808	0.0947903	0.138203	0.306114	-0.147261	-0.0439091	0.0120732	0.0479034	0.0918794	0.0530728	0.0386244	-0.00975951	0.126965	-0.00240079	0.0169593	0.287764	0.12953		33.976	0.389975	0.17542	0.390533	0.0664494	0.163891	0.0283845	0.247748	0.172781	0.0214913	0.359826	0.23372	0.246844	0.515853	0.1378	0.346029	0.188141	0.168469	0.299848	0.394489	0.223832	0.118017
34.975	0.143538	0.223316	0.130097	0.0121824	0.0322293	-0.0187572	0.00227941	0.0269502	0.0224877	0.139496	0.0791404	0.102719	0.332293	0.0195989	0.15856	0.0606685	0.015085	0.140205	0.0278173	0.057608	-0.0476815	0.0727814	0.254425	0.0677977	0.250701	0.151829		34.975	0.45584	0.314413	0.439981	0.101324	0.254553	0.0301337	0.185634	0.251951	0.0228315	0.414748	0.218017	0.28816	0.387348	0.120488	0.221865	0.178457	0.160651	0.242244	0.405611	0.288994	0.117827
35.974	0.138545	0.051473	0.0699402	0.055925	0.0441849	0.00427034	0.0311723	0.0190598	-0.0211481	0.400489	0.0784069	0.115806	0.296973	0.109512	0.0154514	-0.0199537	0.0297954	0.0750849	0.127081	0.0407559	0.0113301	0.349062	0.00875499	0.0388201	0.237014	0.14525		35.974	0.38113	0.306585	0.406521	0.0988481	0.208193	0.0666096	0.218291	0.314464	0.0145973	0.497777	0.343243	0.325481	0.345467	0.140635	0.248297	0.189465	0.1282	0.313442	0.4158	0.251193	0.0954494
36.973	0.0903428	-0.298102	0.165717	-0.161312	0.0771845	0.0532392	0.0100739	0.0215003	0.0354511	0.129254	0.0823575	0.15822	0.304004	-0.0203982	0.0918796	8.33284e-05	0.0671889	0.115497	0.0988982	0.041703	-0.0281275	0.0616563	0.114076	0.0947383	0.237585	0.0948112		36.973	0.370166	0.369071	0.394821	-0.0154036	0.330761	0.0814242	0.191311	0.337135	0.0271756	0.359518	0.358028	0.33408	0.38039	0.249078	0.258615	0.11549	0.179633	0.249741	0.422081	0.277834	0.155818
37.973	0.141646	-0.829255	0.112343	-0.00435026	0.0659205	0.136668	0.0567648	0.00428483	0.00992453	0.125609	0.125513	0.130681	0.369734	0.0945474	0.123344	0.047831	0.0949035	0.0895961	-0.0233146	0.0855158	0.132362	0.301542	0.0415789	0.0603885	0.214686	0.134826		37.973	0.381498	0.449648	0.412689	0.0554324	0.227384	0.105449	0.200534	0.338702	0.0439173	0.459361	0.318148	0.314639	0.395623	0.134807	0.272935	0.143681	0.153979	0.352958	0.426623	0.274167	0.108946
38.972	0.160716	0.505713	0.103701	0.00426791	0.0512166	0.0412754	-0.0646523	0.0788119	0.0506935	0.0488861	0.0655894	0.151963	0.453813	0.0227423	0.0551151	0.08994	0.0969881	0.235388	0.0394871	0.0625675	-0.0219339	0.0954902	0.136911	0.0388829	0.273103	0.0824403		38.972	0.441832	0.282554	0.436989	0.0627047	0.228733	0.0466427	0.184253	0.434846	0.0588981	0.435416	0.295596	0.293824	0.408943	0.0713952	0.311588	0.14499	0.182203	0.290684	0.47996	0.284804	0.109187
39.971	0.157659	-0.0740771	0.164172	-0.062659	0.0199914	-0.0769852	0.0485838	0.0855056	0.108981	0.222603	0.0709078	0.199548	0.344815	0.107619	-0.022808	0.028366	0.0489257	0.0217529	0.0419945	0.0640293	-0.0214693	0.222921	0.0357127	0.0541329	0.217135	0.178886		39.971	0.512315	0.302768	0.357701	0.10811	0.237942	0.0820364	0.167062	0.430049	0.0423326	0.485774	0.313642	0.323741	0.542038	0.208119	0.301055	0.155481	0.244254	0.250844	0.421985	0.282405	0.117937
40.971	0.118643	-0.00764102	0.106653	0.119171	0.0322593	0.284174	0.0761706	0.0554132	0.0464516	0.0353365	0.0931249	0.150665	0.55022	0.0964811	0.151272	0.0282638	0.0833826	0.12591	-0.0165384	0.0467889	-0.0239249	0.134337	0.0883683	0.0669827	0.189102	0.148456		40.971	0.424897	0.159925	0.426205	0.107582	0.163823	0.0610435	0.200153	0.301453	0.0407254	0.498793	0.28586	0.312511	0.498002	0.144024	0.220928	0.135056	0.204704	0.336472	0.389691	0.292027	0.105776
41.97	0.140145	0.334619	0.178805	-0.069255	0.0578893	0.00510927	0.0377882	0.0415819	-0.0118127	0.236764	0.124879	0.135343	0.524165	0.0745135	0.105816	0.0751802	0.0673385	0.119786	0.0751265	0.0643296	0.0593025	0.189211	-0.0403213	0.0658236	0.331613	0.166402		41.97	0.543981	0.171352	0.425658	0.093826	0.250949	0.140516	0.146867	0.376767	0.0310343	0.481524	0.29685	0.358872	0.496787	0.243775	0.399554	0.176007	0.198914	0.286892	0.455428	0.291289	0.117139
42.969	0.147206	0.157991	0.116405	-0.0855989	0.0815995	-0.010617	0.0397405	0.0355166	0.0337796	0.259483	0.0936988	0.153339	0.470627	0.0834908	0.0356445	0.0548585	0.0526807	0.214252	0.0458093	0.0387675	0.0132946	0.159465	0.128018	0.0308024	0.244751	0.179913		42.969	0.412554	0.39663	0.447622	0.0302554	0.143363	0.122268	0.213117	0.383958	0.0895532	0.546958	0.348431	0.37997	0.480162	0.255521	0.288841	0.16517	0.175901	0.370433	0.463503	0.287104	0.138217
43.968	0.177315	0.0685225	0.197065	-0.123959	0.0546828	0.128923	0.0403972	0.0509481	-0.0424553	0.212269	0.148718	0.126765	0.415986	0.188199	0.0355704	0.0205076	0.0540758	0.250388	-0.0403936	0.0290304	0.00892915	0.0717645	0.317972	0.0766398	0.292467	0.166612		43.968	0.501499	0.438135	0.390429	0.00200456	0.192226	0.0303042	0.206603	0.407545	0.0506923	0.387537	0.268226	0.359148	0.5208	0.163164	0.333211	0.146309	0.181214	0.326891	0.487024	0.266428	0.176387
44.968	0.183749	0.0167245	0.0740687	0.0978754	0.0359602	0.112155	0.0324698	0.0166737	0.143336	0.0873424	0.214216	0.128509	0.399742	-0.0565581	0.118635	0.0546795	0.0609251	0.120417	0.145187	0.063527	-0.0711437	0.201642	0.244694	0.104984	0.230926	0.170108		44.968	0.517887	0.354254	0.441288	0.00743897	0.276858	0.0885252	0.164971	0.375523	0.0789759	0.380137	0.341381	0.296584	0.540948	0.17836	0.301752	0.223487	0.170907	0.282954	0.400339	0.296637	0.171993
45.967	0.157086	0.415265	0.241687	0.0154229	0.0183942	0.322045	0.0702674	0.0832267	-0.0173019	0.125744	0.0924482	0.188194	0.331656	0.0583318	0.0502337	0.11656	0.0630581	0.089821	-0.0120764	0.0529643	-0.068025	-0.0190953	0.172282	0.0617718	0.373141	0.15331		45.967	0.506177	0.329641	0.534495	-0.00924021	0.209876	0.0834832	0.135348	0.53072	0.0344208	0.439354	0.29986	0.433255	0.667473	0.173694	0.297352	0.169254	0.208939	0.392142	0.538115	0.378935	0.233918
46.966	0.190267	-0.0407867	0.172431	-0.0966273	0.0100725	0.021369	0.0642526	0.0337248	0.0491943	0.29942	0.0871821	0.183765	0.290762	0.143545	0.0899963	0.0404055	0.0971429	0.191104	0.057813	0.0325405	0.0178007	0.263241	0.208251	0.0994268	0.31875	0.177121		46.966	0.503272	0.170888	0.420285	0.0806311	0.248638	0.0591825	0.190668	0.433995	0.0603279	0.401533	0.298633	0.431871	0.475209	0.213764	0.333043	0.176014	0.155216	0.330846	0.454174	0.30493	0.177284
47.966	0.150683	-1.74329	0.199009	-0.0761773	0.0517844	0.113707	0.0046635	0.0594976	-0.108517	0.160925	0.103052	0.0946152	0.422929	0.0791528	-0.0393577	0.0419161	0.0815097	0.209942	0.0317791	0.0520176	0.104486	0.233254	0.0762375	0.045143	0.277821	0.131058		47.966	0.44817	0.239917	0.485488	0.0480907	0.215454	-0.0110067	0.205014	0.286277	0.0477887	0.551574	0.29673	0.402571	0.475668	0.256337	0.36813	0.20597	0.152639	0.327206	0.568894	0.347445	0.154563
48.965	0.185139	-0.0144812	0.0867217	0.129631	-0.00336021	-0.0269662	0.115846	0.0587708	0.0463643	-0.077731	0.101865	0.237489	0.269196	0.0512522	0.147242	0.0130155	0.104627	0.117449	0.0887323	0.0302663	-0.0646114	0.265784	0.0788664	0.0507982	0.200589	0.133225		48.965	0.511758	0.317331	0.464699	-0.0512989	0.133606	0.0198149	0.243341	0.474045	0.0211788	0.418287	0.289188	0.367954	0.497896	0.186479	0.346071	0.202649	0.208335	0.322129	0.492106	0.330487	0.184604
49.964	0.162047	-0.281155	0.121669	-0.0518471	0.0595814	0.0631874	0.0346163	0.0428268	-0.0260931	0.148906	0.034688	0.131228	0.350673	0.153146	0.0499023	0.0534997	0.0561625	0.290922	0.15816	0.0395226	0.0563839	0.211272	0.119236	0.0655042	0.276069	0.0901069		49.964	0.474168	0.393051	0.486387	0.0858864	0.17763	0.0334794	0.147277	0.347904	0.0465703	0.464466	0.362076	0.36506	0.524163	0.163684	0.336527	0.227952	0.178509	0.386655	0.526657	0.299999	0.191927
50.963	0.150875	0.124672	0.193176	0.00854933	0.0545909	-0.0267904	0.0900962	0.0628085	-0.0125892	0.0729035	0.0946964	0.181888	0.400049	0.139473	0.140058	0.0326728	0.0553242	0.195264	0.0473483	0.0418187	-0.00184882	0.32417	-0.0509435	0.0463967	0.350157	0.12949		50.963	0.470035	0.383265	0.461039	-0.0535634	0.279735	0.177526	0.203169	0.37494	0.0662879	0.49991	0.344768	0.430754	0.627895	0.149657	0.259894	0.229303	0.173081	0.446189	0.60741	0.333326	0.171692
51.963	0.137684	-0.0684006	0.0958955	0.0877831	0.0139559	-0.0425445	0.103522	0.0694988	0.0014182	0.161875	0.115186	0.142026	0.578413	0.120839	-0.0161791	0.092914	0.0771867	0.188916	0.0539954	0.0572604	-0.031448	0.143475	0.0531295	0.0487166	0.292513	0.175588		51.963	0.396851	0.401592	0.428317	0.0484183	0.225827	0.0435144	0.208587	0.326131	0.0219043	0.405963	0.399007	0.332745	0.672081	0.155229	0.370165	0.203008	0.181619	0.393622	0.517528	0.333153	0.2066
52.962	0.158658	0.0547198	0.182815	0.0115136	0.0214224	0.0283112	0.0584888	0.0465733	0.0445951	0.098289	0.105277	0.15086	0.388566	0.0575476	0.111307	0.0510213	0.021812	0.173328	-0.00778587	0.0744506	0.0317307	0.244303	0.0628584	0.0524711	0.349531	0.169033		52.962	0.524088	0.320469	0.495032	0.115973	0.230618	0.0981736	0.183407	0.425352	0.0541041	0.396546	0.301296	0.436192	0.59442	0.253958	0.337914	0.261831	0.153118	0.306696	0.468116	0.295894	0.160839
53.961	0.146266	0.158434	0.157219	-0.0661188	0.0778614	-0.0148729	0.0878936	0.066356	0.0050428	0.0227949	0.109767	0.172476	0.328843	0.0623519	0.315122	0.0362678	0.0465581	0.081146	0.133561	0.0704612	-0.00492342	0.0112425	0.257547	0.0543907	0.344375	0.104308		53.961	0.507391	0.453006	0.566999	0.0242815	0.2767	0.0425412	0.220238	0.275715	0.0894658	0.433657	0.280234	0.442902	0.528858	0.174885	0.344445	0.191913	0.214144	0.440632	0.530217	0.303854	0.167063
54.961	0.20549	0.24354	0.0926284	0.174624	0.101355	0.00491188	0.0541494	0.0487687	-0.0116599	0.165552	0.079442	0.162787	0.487521	0.0923419	0.175953	0.0297849	0.0261737	0.18164	0.127266	0.0297781	-0.0648808	0.294294	0.174894	0.0733717	0.354613	0.143377		54.961	0.469433	0.515271	0.446295	0.0347435	0.213166	-0.0394245	0.234517	0.272348	0.037639	0.463741	0.340251	0.374172	0.576504	0.135899	0.327243	0.243627	0.144665	0.3868	0.502652	0.34522	0.165624
55.96	0.169153	0.0586953	0.2004	-0.114993	0.0456903	0.207591	0.0668505	0.0570272	0.0431913	0.0409076	0.122407	0.175348	0.424139	0.243529	0.0912324	0.0861592	0.0983703	0.111511	0.142414	0.066402	-0.100967	0.315736	0.00608874	0.0889058	0.351062	0.161842		55.96	0.533397	0.333531	0.497765	0.0840044	0.264592	0.103044	0.237485	0.407356	0.0631265	0.422659	0.307442	0.474358	0.511851	0.174964	0.319396	0.28655	0.16425	0.384228	0.519319	0.31248	0.186386
56.959	0.187386	-0.0255969	0.205818	-0.0185581	0.0854898	0.0273649	0.0731166	0.047368	0.0666244	0.105685	0.125104	0.153297	0.40557	0.106459	0.105874	0.0646596	0.0335726	0.172553	0.0934687	0.0649949	0.0425214	0.250094	0.206278	0.054004	0.349222	0.131577		56.959	0.495652	0.535966	0.554757	0.0155187	0.170049	0.0636016	0.172808	0.305046	0.0537487	0.39451	0.295915	0.384576	0.760303	0.236497	0.306937	0.270292	0.208549	0.368321	0.481184	0.379626	0.205576
57.958	0.164116	0.325304	0.182036	0.0796437	0.0840489	0.175053	0.0642748	0.058967	0.0327207	0.160249	0.0729377	0.169902	0.448903	-0.00243205	0.000657856	0.0860934	0.0480206	0.083314	0.108879	0.0634239	0.00877289	0.193996	0.144385	0.047926	0.326527	0.199957		57.958	0.357922	0.288818	0.546182	0.164629	0.317343	0.115167	0.278098	0.389509	0.0594437	0.50188	0.334666	0.478591	0.660927	0.309565	0.356705	0.243417	0.159394	0.436987	0.507473	0.315324	0.168309
58.958	0.15157	0.282901	0.250583	0.0854755	0.122969	0.12766	0.0237671	0.0504697	0.0220769	0.0582641	0.136754	0.103295	0.483529	0.0763221	0.0683322	0.0468053	0.070266	0.162041	0.069264	0.0482542	-0.16876	0.329936	0.163672	0.0549821	0.231165	0.189772		58.958	0.459284	0.406136	0.455071	0.0244358	0.263853	0.022826	0.236323	0.535371	0.0183595	0.459128	0.263645	0.413165	0.407791	0.206361	0.407187	0.198549	0.218721	0.476604	0.449104	0.372139	0.202735
59.957	0.126854	0.0786796	0.284873	0.0613113	0.0303853	-0.0741509	0.0889757	0.0166891	0.0409787	0.132256	0.135739	0.167527	0.505662	0.155878	0.103344	0.0567616	0.0708895	0.0820001	0.0723492	0.0786661	0.0432592	0.170614	0.0126284	0.104791	0.288848	0.151328		59.957	0.492449	0.38731	0.526283	0.0299156	0.32783	0.0494064	0.210403	0.381462	0.0152068	0.405471	0.30962	0.47631	0.609745	0.205088	0.368084	0.231727	0.181418	0.365416	0.428472	0.36335	0.187737
60.956	0.18171	0.160907	0.248386	0.0529593	0.0629288	0.0550034	0.0092024	0.0565446	-0.0117611	0.0255994	0.071361	0.133415	0.433534	0.140045	-0.0849953	0.0654138	0.0266273	0.102076	0.0310395	0.0617884	0.0296148	0.229226	0.210436	0.0872679	0.274121	0.171464		60.956	0.54145	0.478329	0.544706	0.0822291	0.219006	0.0944439	0.264429	0.439075	0.0475439	0.387777	0.334811	0.422998	0.521378	0.264343	0.383622	0.208822	0.156779	0.433249	0.552021	0.389242	0.161139
61.956	0.171109	0.282052	0.184634	0.103066	0.0309897	0.0114856	0.0445612	0.0605287	-0.0261108	0.0895251	0.144832	0.165013	0.349708	0.103235	-0.0461014	0.0990216	0.0535998	0.271861	0.177591	0.0733677	-0.0344696	0.26114	0.106478	0.0718922	0.248071	0.162116		61.956	0.507232	0.290141	0.548408	0.0614509	0.356409	0.0235009	0.144161	0.488679	0.024599	0.504123	0.373757	0.406269	0.57611	0.206946	0.429997	0.278878	0.185057	0.433875	0.532508	0.379571	0.156722
62.955	0.168369	0.107889	0.189321	0.0267163	0.035357	0.171235	0.0642807	0.0383563	0.0727064	-0.0580527	0.118097	0.110973	0.531528	0.215126	0.0596875	0.110726	0.0638457	0.0896169	0.0788487	0.055808	-0.0155724	0.112745	0.0988076	0.0450606	0.371187	0.204578		62.955	0.427097	0.429869	0.546691	0.0325179	0.271658	0.0612153	0.233771	0.473309	0.0256915	0.439481	0.385737	0.511779	0.517511	0.226413	0.43092	0.248678	0.147615	0.411457	0.553353	0.353104	0.220478
63.954	0.177489	0.00767418	0.371743	0.0498913	0.0486154	0.0904234	0.00599986	0.0608073	0.0364405	0.077335	0.104625	0.22463	0.58107	0.179687	-0.0463312	0.0464573	0.0969832	0.102017	0.0658604	0.0811063	-0.0541506	0.24792	0.135913	0.0839717	0.295305	0.119177		63.954	0.562576	0.343921	0.545803	0.107833	0.414656	0.0604597	0.270647	0.451901	0.0568229	0.40388	0.382369	0.45982	0.471512	0.246927	0.305386	0.274371	0.233899	0.334168	0.626456	0.348549	0.160152
64.953	0.18269	0.152387	0.243448	0.0778551	0.0677794	0.0720871	0.0357716	-0.0079392	0.0332508	0.0574873	0.100692	0.155582	0.561837	0.111929	-0.0365197	0.0786853	0.0608169	0.0521566	0.168039	0.0816078	0.0235191	0.133789	0.191111	0.0440062	0.257513	0.207058		64.953	0.408429	0.414205	0.653685	0.0750507	0.400693	0.096748	0.214591	0.516241	0.0398461	0.374553	0.418863	0.447525	0.650274	0.196581	0.342435	0.225952	0.246819	0.51587	0.481943	0.388423	0.194402
65.953	0.137259	0.0875596	0.230686	-0.0027497	0.017979	0.139718	0.0434337	0.0255424	0.0528627	0.0471461	0.0905481	0.156458	0.498421	-0.0771631	0.0413827	0.0257729	0.107378	0.274918	0.236929	0.0735441	-0.0334407	0.147026	0.211865	0.0729133	0.265734	0.173238		65.953	0.480417	0.434593	0.558332	0.0496448	0.207152	0.0400862	0.266953	0.454142	0.0947962	0.417651	0.574221	0.511362	0.652933	0.256036	0.309748	0.280867	0.146507	0.44145	0.60403	0.39657	0.186951
66.952	0.167716	0.32645	0.205821	0.173472	0.100217	0.144512	0.060254	0.0653556	0.0156901	0.106135	0.142241	0.184455	0.673952	-0.0936739	0.13303	0.05182	0.0688432	0.222247	0.124537	0.0815498	0.0423268	0.169821	0.090883	0.0648411	0.186604	0.130318		66.952	0.472535	0.41135	0.542221	0.112953	0.182709	0.0441074	0.233111	0.589814	0.0717962	0.324331	0.449274	0.553845	0.543852	0.245042	0.365351	0.254458	0.211054	0.444555	0.655551	0.425206	0.1569
67.951	0.174803	0.324983	0.222142	-0.0727199	0.114649	0.0928323	-0.0040023	0.0541983	0.00742069	0.138363	0.132986	0.146115	0.586039	0.00524832	0.102837	0.105529	0.0504698	0.166655	0.132691	0.07975	0.0610018	0.161199	0.298592	0.04495	0.188127	0.143537		67.951	0.476378	0.334291	0.540642	0.0197472	0.236599	0.1327	0.200509	0.443439	0.0595204	0.426029	0.444742	0.509564	0.736989	0.174639	0.278645	0.290505	0.200267	0.531975	0.654416	0.379005	0.165795
68.95	0.14349	0.524975	0.142947	0.0914981	0.0852655	-0.00480888	0.0390954	0.0377513	0.0629946	-0.00179801	0.115514	0.158634	0.586228	0.100068	-0.00771272	0.0914733	0.0722543	0.0764105	0.125354	0.100716	-0.000888513	0.310265	0.0916833	0.0935445	0.271467	0.119579		68.95	0.330634	0.205845	0.466321	0.0724704	0.379046	0.0166573	0.194061	0.420357	0.0207742	0.283658	0.47864	0.359023	0.736347	0.23107	0.406181	0.250655	0.163619	0.550438	0.55683	0.420628	0.194081
69.95	0.160793	0.303113	0.191593	-0.0809472	0.0766302	0.0260597	0.0970517	0.0981199	0.137035	0.0184149	0.0641251	0.164383	0.481681	0.0691878	-0.00978806	0.0628936	0.061836	0.212558	0.261466	0.111824	0.0887939	0.166058	0.281519	0.0844207	0.246008	0.103978		69.95	0.459063	0.280846	0.59856	0.115193	0.281739	0.0569592	0.247171	0.405597	0.0310176	0.439105	0.415455	0.521472	0.769299	0.285438	0.337888	0.26258	0.207755	0.433723	0.741333	0.370754	0.26057
70.949	0.127776	0.360609	0.177344	0.0268519	0.0631937	-0.0499675	0.0225868	0.122151	0.0410629	0.120735	0.255775	0.125718	0.559241	0.103626	0.00352086	0.013978	0.0956407	0.191395	0.0972054	0.0563386	-0.00612511	0.295861	0.0125217	0.0160682	0.257746	0.240956		70.949	0.401467	0.366562	0.616148	0.0162403	0.349572	0.0464263	0.208653	0.566248	0.0392298	0.354213	0.4473	0.467143	0.64371	0.362501	0.329812	0.328864	0.186422	0.385886	0.592492	0.379901	0.223239
71.948	0.109285	0.324683	0.28412	0.0113378	0.00307827	0.0817067	0.093376	0.0673394	0.00680637	-0.0259796	0.15267	0.197385	0.461792	0.214721	-0.0476502	0.0513254	0.0360277	0.152264	0.127823	0.085799	0.139265	0.0397728	0.103139	0.0687074	0.321365	0.163516		71.948	0.503526	0.385306	0.569356	0.0548394	0.302626	0.0724202	0.307144	0.654538	0.0709895	0.368408	0.439408	0.398877	0.60823	0.20102	0.453313	0.258994	0.176929	0.458483	0.521789	0.449762	0.239256
72.948	0.160641	-0.0672791	0.207561	0.0929777	0.040913	-0.00357613	0.012626	0.0938795	-0.0567623	0.0259933	0.10058	0.163535	0.565892	-0.012377	0.154343	0.08508	0.0481307	0.178763	0.101368	0.0667565	0.0759696	0.404659	0.157687	0.0542468	0.340614	0.0986241		72.948	0.429199	0.446145	0.577254	0.127692	0.250361	0.086926	0.275824	0.56501	0.0669363	0.235455	0.464919	0.576859	0.557604	0.19535	0.383401	0.250814	0.189677	0.436143	0.587833	0.371629	0.216791
73.947	0.153128	0.293664	0.294628	0.183553	0.151079	-0.024418	0.0221331	0.0960553	0.0353782	0.0718613	0.160368	0.245978	0.457281	0.0396773	0.0423937	0.0821508	0.0648801	0.081333	0.0579239	0.0646832	0.0768492	-9.99001e-05	0.0228405	0.0685568	0.182318	0.139624		73.947	0.453039	0.428363	0.568624	0.140763	0.231687	0.0618428	0.261468	0.50961	0.0236153	0.30596	0.414282	0.472514	0.633938	0.238531	0.362423	0.264578	0.264786	0.486605	0.64827	0.413397	0.21268
74.946	0.168843	-0.218439	0.334369	-0.0712663	0.086034	-0.00815835	0.0341389	0.0376924	-0.0746603	0.0371347	0.142721	0.111166	0.52694	-0.0174923	0.01602	0.0963739	0.0622329	0.315233	0.151951	0.0931167	-0.0631589	0.0843215	0.139049	0.032481	0.294482	0.201922		74.946	0.456287	0.39152	0.614242	0.0752038	0.364021	0.00667996	0.222956	0.60786	0.0429488	0.263632	0.518936	0.609799	0.70059	0.214431	0.323514	0.298308	0.12108	0.474045	0.638801	0.437716	0.181141
75.945	0.181243	0.247442	0.252845	0.0345034	0.0476179	-0.0295936	0.00329756	0.0453804	0.0447975	0.0528244	0.204887	0.108666	0.462846	0.0214932	0.00154629	0.0884269	0.078173	0.212821	0.143509	0.0458992	-0.0404534	0.218923	0.147939	0.0303799	0.23048	0.156399		75.945	0.442793	0.525165	0.577212	0.0919041	0.238901	0.0842015	0.273903	0.576108	0.00119839	0.411787	0.548131	0.402002	0.645933	0.178433	0.389018	0.285791	0.181591	0.430817	0.525388	0.45521	0.206815
76.945	0.142977	0.243642	0.201961	0.0758464	0.0373146	0.183102	0.0270606	0.084718	-0.0213797	0.0415962	0.156285	0.198596	0.569393	-0.0192138	0.116276	0.0827793	0.0759669	0.112296	0.0513855	0.0536861	0.0947865	0.213379	0.158805	0.0544319	0.224701	0.23481		76.945	0.394697	0.376437	0.646992	0.0830549	0.288854	0.143864	0.273812	0.475923	0.0474639	0.326022	0.446644	0.585646	0.699251	0.212534	0.326796	0.341618	0.165922	0.471921	0.54191	0.455818	0.282823
77.944	0.151634	-0.0665271	0.219232	0.0457128	0.105507	-0.0336302	0.0222474	0.0740837	0.0375578	0.00976593	0.172104	0.206921	0.526625	0.0221967	0.0469824	0.0696464	0.0790069	0.453157	0.101498	0.0619607	0.118839	0.322805	0.378051	0.0915342	0.225804	0.158962		77.944	0.339543	0.392391	0.54741	0.0873114	0.243261	0.147583	0.224529	0.622026	0.0481826	0.273634	0.466564	0.532413	0.655739	0.185095	0.365133	0.287035	0.198905	0.45703	0.46048	0.446517	0.30563
78.943	0.151912	0.33533	0.181847	0.10214	0.0260145	0.0920571	0.0820849	0.0687081	0.0307866	-0.0118026	0.17257	0.192322	0.400493	0.0333127	0.0346601	0.0564255	0.0943813	0.323046	0.125874	0.0954518	0.0304857	0.100713	0.129986	0.0873875	0.286715	0.167297		78.943	0.345939	0.457182	0.633015	0.0735418	0.295945	0.0775788	0.317365	0.646758	0.0673893	0.357162	0.573135	0.56182	0.841208	0.229658	0.362868	0.297761	0.187855	0.60579	0.452677	0.411224	0.229366
79.943	0.153607	0.0461431	0.174304	0.00343283	0.0641299	-0.0449223	0.0525357	0.0182426	0.0612558	-0.0336495	0.250045	0.182305	0.457542	0.0396797	0.0517591	0.0580292	0.10378	0.232752	0.0804327	0.111241	0.0791896	0.192767	0.0434783	0.0876544	0.253039	0.118401		79.943	0.368512	0.539428	0.525869	0.142473	0.229227	0.0819886	0.249047	0.582328	0.0409066	0.277229	0.477028	0.503591	0.606246	0.211363	0.328088	0.280323	0.173816	0.425067	0.545779	0.44661	0.206489
80.942	0.14063	0.11394	0.267986	0.0516084	0.0368824	0.0725773	-0.00107062	0.0230975	-0.0100584	0.114113	0.133204	0.112084	0.754662	0.0860661	-0.0475327	0.0345885	0.0613881	0.202446	0.149663	0.116267	-0.00892726	0.140228	0.0628489	0.0891546	0.190012	0.182276		80.942	0.378494	0.544223	0.614685	0.152809	0.375102	0.0427179	0.236579	0.543061	0.0591046	0.298209	0.485194	0.520788	0.69889	0.19953	0.394205	0.299988	0.200969	0.547415	0.521407	0.431131	0.269696
81.941	0.158465	0.155764	0.240806	0.0160115	0.0760036	0.137485	-0.0282931	0.115164	0.00498133	0.080967	0.156333	0.12813	0.576628	0.133795	0.0814892	0.0817427	0.13135	0.163229	0.0580974	0.0798363	-0.144175	0.258866	0.112464	0.0838714	0.233636	0.113287		81.941	0.358358	0.4411	0.552432	0.11584	0.330309	0.0575508	0.225224	0.569192	0.0352699	0.29578	0.50618	0.588117	0.835146	0.215457	0.359668	0.335268	0.197984	0.465975	0.592695	0.476812	0.172422
82.94	0.153994	0.463845	0.186483	0.0350261	0.050685	-0.0939102	-0.00747567	0.0899419	0.0342082	0.0550027	0.140418	0.149712	0.503655	0.0843656	0.0920211	0.0592198	0.0935402	0.13849	0.0625821	0.0650091	0.0257174	0.0724495	0.248087	0.0813879	0.196866	0.183737		82.94	0.396481	0.499285	0.610209	0.114602	0.331184	-0.00762781	0.277869	0.585203	0.057974	0.288183	0.428616	0.587443	0.813696	0.29975	0.347316	0.296771	0.149503	0.622321	0.549798	0.479967	0.187643
83.94	0.148245	0.381425	0.330627	0.178651	0.00238087	0.00900831	0.0245335	0.0894634	-0.0371957	-0.0224818	0.113218	0.159762	0.562599	-0.125856	0.0994585	0.102023	0.0568521	0.215242	0.0841404	0.118718	-0.00647162	0.26066	0.254368	0.0876344	0.218584	0.117589		83.94	0.354646	0.492344	0.656397	0.145763	0.270096	0.0623304	0.234638	0.371402	0.0510169	0.272062	0.432177	0.547923	0.714258	0.356658	0.330838	0.369986	0.199013	0.522586	0.558408	0.463887	0.157614
84.939	0.156462	0.521703	0.219642	0.0250126	0.00771941	0.0679067	0.0526686	0.0995571	0.0268243	0.0511713	0.157465	0.166513	0.620976	-0.0586896	0.1133	0.117573	0.0615314	0.227422	0.123778	0.0898234	0.00461178	0.345321	0.222501	0.048883	0.288258	0.125713		84.939	0.379279	0.648741	0.599011	0.156591	0.350997	0.0200064	0.287862	0.51395	0.03671	0.232895	0.487933	0.602673	0.733685	0.255063	0.499819	0.35077	0.18317	0.568997	0.569098	0.461185	0.236985
85.938	0.148716	0.253029	0.215916	0.101007	0.08371	-0.0580629	0.0872307	0.101735	0.0259768	0.0627641	0.130492	0.150985	0.852415	0.0775624	-0.00422064	0.0686343	0.0614404	0.314828	0.108114	0.0857359	-0.0414959	0.183407	0.488486	0.0252321	0.2014	0.160292		85.938	0.361192	0.605875	0.61427	0.110325	0.31336	0.107681	0.254864	0.503568	0.0597884	0.257106	0.451176	0.490449	0.868028	0.229506	0.284819	0.280054	0.163616	0.597345	0.62811	0.504212	0.262736
86.938	0.163345	0.14798	0.290548	0.053154	0.0387561	-0.0238804	0.0836784	0.0118835	-0.00775418	0.0627119	0.115089	0.189973	0.534478	0.202683	0.0186762	0.0617871	0.0657356	0.170718	0.20332	0.0852599	0.0815674	0.230053	0.0506441	0.0491032	0.237499	0.150293		86.938	0.351531	0.67251	0.607202	0.106468	0.223691	0.0141884	0.2327	0.595545	0.0736987	0.31545	0.447664	0.533366	0.763797	0.204953	0.405334	0.282697	0.17833	0.546997	0.666745	0.442826	0.300152
87.937	0.16328	0.308935	0.305764	0.0228438	0.0302084	0.115605	0.0190723	0.0989705	0.0040154	0.0363663	0.147738	0.187952	0.593355	0.0139712	0.0350353	0.0726979	0.0316226	0.218854	0.0235296	0.0901068	-0.0264419	0.196387	0.239189	0.0773202	0.29879	0.148406		87.937	0.38568	0.584337	0.641027	-0.00375058	0.249611	0.0893419	0.314151	0.540419	0.0646383	0.41286	0.451896	0.496478	0.79772	0.26059	0.301278	0.270916	0.144201	0.580951	0.666158	0.446067	0.278624
88.936	0.167462	0.144334	0.185986	-0.0209677	0.0684808	0.00580344	0.000731521	0.0934734	0.046871	0.00243899	0.142518	0.18193	0.705747	-0.0158406	-0.0227309	0.0788907	0.111759	0.12077	0.197986	0.0962362	-0.0444048	0.465783	0.174838	0.0459431	0.218726	0.138399		88.936	0.291475	0.333049	0.671655	0.132684	0.266698	0.0466473	0.248299	0.598436	0.0375843	0.254343	0.499393	0.644006	0.816995	0.233053	0.414569	0.32643	0.20922	0.66511	0.635381	0.505978	0.274197
89.935	0.171701	-0.0263623	0.207576	0.0540047	0.0144263	-0.0242564	0.0107439	0.0844482	-0.0418739	0.0300792	0.134357	0.150384	0.562446	-0.0357713	0.125341	0.0965572	0.0377154	0.326101	0.211378	0.123837	-0.196097	0.270353	0.302336	0.0530124	0.238676	0.146489		89.935	0.37963	0.453866	0.687384	0.110165	0.280611	0.0862816	0.289646	0.759221	0.0687571	0.397203	0.48944	0.513539	0.671864	0.272903	0.406499	0.261019	0.228201	0.572677	0.584228	0.499093	0.283103
90.935	0.132811	-0.0234204	0.193297	0.0514877	0.0398747	0.0671617	0.0324691	0.0594603	0.0419109	0.0770763	0.211957	0.2003	0.678394	0.0318724	0.0910479	0.0776942	0.0319259	0.129425	0.082429	0.151415	-0.0629807	0.113986	0.133839	0.0460475	0.245029	0.111181		90.935	0.27641	0.551034	0.671643	0.107179	0.269333	0.0345905	0.33474	0.627509	0.0549349	0.246444	0.444841	0.494704	0.708138	0.234144	0.350663	0.272854	0.213495	0.559559	0.642112	0.467809	0.278981
91.934	0.158099	0.900499	0.237527	0.0817273	0.0925086	0.0196407	-0.00750847	0.0769612	-0.00181338	0.0145224	0.161385	0.218575	0.740032	0.0869623	0.00396454	0.110679	0.0596446	0.184119	0.242943	0.105977	-0.0252636	0.552534	0.171855	0.0465082	0.246344	0.156325		91.934	0.399787	0.591654	0.651194	0.0395446	0.323199	0.0429803	0.332612	0.664231	0.0805656	0.31799	0.564497	0.59325	0.695143	0.22952	0.498903	0.275401	0.240502	0.555236	0.675854	0.437189	0.328856
92.933	0.151472	0.186195	0.338306	0.0147105	0.139481	0.112509	-0.0254179	0.110343	-0.0388703	0.0212515	0.0949813	0.143977	0.688848	0.0468202	0.0720239	0.123206	0.0553338	0.214668	0.126912	0.128623	0.0662523	0.239311	0.202425	0.0989073	0.289532	0.144119		92.933	0.386659	0.552987	0.636617	0.110516	0.335151	0.0163553	0.346366	0.650078	0.0754584	0.271138	0.561338	0.565956	0.836312	0.168303	0.472936	0.249705	0.252637	0.699023	0.667221	0.549528	0.227545
93.933	0.144657	0.11671	0.375561	0.0533266	0.0138323	-0.0257059	-0.025891	0.0729858	0.102822	0.0556419	0.202261	0.162675	0.682212	0.0422791	0.088403	0.0827219	0.0808374	0.27556	0.185444	0.0956724	-0.0541832	0.22414	0.0546919	0.119809	0.308972	0.0818212		93.933	0.391944	0.62927	0.717016	0.0843026	0.371648	0.0416647	0.210922	0.56298	0.085406	0.306641	0.583762	0.701517	0.640913	0.193648	0.447399	0.282688	0.185704	0.581473	0.69075	0.500082	0.270473
94.932	0.144499	-0.720349	0.32466	0.0148122	0.106708	-0.0140563	0.0427664	0.0487381	0.136525	0.0407593	0.153455	0.2235	0.765506	-0.0106567	0.0425564	0.0889649	0.0525545	0.173184	0.208659	0.121471	-0.0334783	0.153054	0.269441	0.0784151	0.287951	0.128963		94.932	0.378122	0.507502	0.707476	0.151683	0.355822	0.0692915	0.239621	0.699136	0.0850197	0.236627	0.530167	0.542074	0.988382	0.218155	0.456386	0.344718	0.175648	0.505692	0.671541	0.49247	0.346421
95.931	0.160501	0.0794912	0.417064	0.0255181	0.097124	0.152026	0.00669603	0.0570044	0.0402914	-0.0500898	0.12675	0.199113	0.666983	0.131178	0.0770617	0.062412	0.046174	0.180068	0.126422	0.117824	-0.0454689	0.175093	0.163624	0.101622	0.209483	0.12812		95.931	0.356268	0.416451	0.675349	0.120162	0.363397	0.0638417	0.251844	0.677212	0.0327162	0.261265	0.467968	0.5388	0.969517	0.224187	0.427093	0.293335	0.178094	0.601417	0.684888	0.546381	0.258247
96.93	0.19685	0.0906507	0.405883	0.0286374	0.0881061	0.046165	0.0271689	0.078208	0.048595	0.0017388	0.146734	0.161168	0.751026	0.0801884	0.0961643	0.0841856	0.0393548	0.283993	0.221356	0.0875984	-0.0202278	-0.009203	0.19774	0.0766383	0.339873	0.184251		96.93	0.450591	0.668378	0.697081	0.129543	0.362674	0.0220372	0.23222	0.705163	0.0634733	0.205016	0.472655	0.526023	0.899251	0.156721	0.363396	0.39308	0.205764	0.595847	0.705673	0.490557	0.297419
97.93	0.170028	0.251298	0.348396	0.0761539	0.0158585	-0.0154446	-0.0515449	0.0909926	0.0275277	0.00204373	0.107814	0.192169	0.939359	0.198778	0.0609279	0.0706612	0.0415864	0.256104	0.154843	0.115665	0.0272752	0.250032	0.218175	0.102966	0.234123	0.113296		97.93	0.316207	0.717397	0.675133	0.178467	0.365086	0.0143112	0.24433	0.524785	0.0391778	0.438829	0.515454	0.439688	1.04547	0.236369	0.34128	0.276674	0.277912	0.624971	0.635535	0.525989	0.359757
98.929	0.161931	0.177499	0.247195	0.0345306	0.0545806	0.0232521	0.0320495	0.0806025	0.0233327	-0.0314474	0.169366	0.236052	0.863719	-0.0300111	0.0392743	0.0595619	0.0978667	0.31899	0.0886764	0.102869	-0.0661481	0.357443	0.364784	0.0946729	0.197308	0.127463		98.929	0.313409	0.43746	0.590781	0.139827	0.399602	0.0269999	0.279189	0.614466	0.0349028	0.215192	0.46966	0.657536	0.949161	0.263442	0.374523	0.306767	0.213206	0.518818	0.638045	0.446085	0.246187
99.928	0.137589	0.198238	0.244609	0.131199	0.0936771	0.0398324	0.0129103	0.0577325	-0.12658	-0.034464	0.139424	0.148024	0.622698	0.0729926	0.185076	0.0762988	0.062605	0.176228	0.0814907	0.0982158	-0.0253349	0.27809	0.146923	0.0724486	0.22068	0.143898		99.928	0.39738	0.516483	0.61455	0.183088	0.424908	0.0497567	0.205609	0.583356	0.0536818	0.291533	0.441354	0.551237	0.876144	0.194604	0.456297	0.32887	0.157063	0.53186	0.667464	0.466347	0.27434
100.928	0.173969	0.203131	0.303339	0.0416087	0.0931076	0.09819	0.0518191	0.0614211	0.0283416	0.0665678	0.230917	0.131452	0.862272	0.0804983	-0.00237906	0.102826	0.0734667	0.275773	0.20775	0.149756	-0.114104	0.100479	0.182485	0.0900538	0.238266	0.145639		100.928	0.39578	0.754779	0.597914	0.157216	0.311547	0.0144243	0.279143	0.741693	0.0492398	0.369724	0.473027	0.58585	0.867209	0.201198	0.340283	0.280719	0.188015	0.571966	0.604227	0.48292	0.248325
101.927	0.164275	0.147875	0.499328	0.00841511	0.0671268	0.0112935	0.0816512	0.0741556	0.0627533	-0.00925993	0.155177	0.235641	0.701561	-0.11175	0.0879428	0.0972035	0.0617073	0.199223	0.0992785	0.0997839	-0.121571	0.235576	0.17359	0.0580552	0.317968	0.1006		101.927	0.345952	0.546499	0.724192	0.144284	0.434033	0.036074	0.18043	0.758246	0.0619353	0.372357	0.55126	0.582625	0.847106	0.16598	0.362394	0.33276	0.193069	0.598999	0.626336	0.452611	0.316889
102.926	0.177448	-0.205058	0.404366	0.00454169	0.0833904	0.0362743	0.0590212	0.0676207	-0.0970035	0.19277	0.149419	0.19605	0.644272	0.0148073	-0.0227401	0.0933264	0.0599097	0.181625	0.137024	0.0743533	0.00986939	0.231574	0.342016	0.0999798	0.233866	0.118109		102.926	0.534694	0.556907	0.770669	0.145612	0.374465	0.0412396	0.301657	0.604649	0.0451197	0.179348	0.503283	0.500022	0.746347	0.195798	0.43608	0.316934	0.231338	0.602197	0.600366	0.538483	0.315046
103.925	0.177057	0.06324	0.328181	0.0687836	0.103338	-0.0777131	0.0217026	0.109019	-0.0119989	0.095471	0.177023	0.260542	0.624151	0.0416566	0.102477	0.0634888	0.0904345	0.36038	0.103954	0.110261	0.0617264	0.203554	0.207499	0.0707132	0.230063	0.0658742		103.925	0.424327	0.545143	0.714219	0.12162	0.384245	0.0427327	0.24161	0.591342	0.0365069	0.380305	0.479972	0.558	0.850838	0.275925	0.481729	0.350409	0.19382	0.540671	0.762737	0.512426	0.341455
104.925	0.143252	0.322583	0.355674	0.122984	0.0318911	-0.060094	0.0291059	0.0352164	-0.0404612	-0.00340119	0.232515	0.15481	0.614106	0.0562639	0.0845606	0.123164	0.0746467	0.258601	0.103895	0.110355	-0.0687863	0.067572	0.384864	0.0633986	0.210201	0.0920923		104.925	0.372636	0.541238	0.787034	0.0887505	0.421932	0.015004	0.231096	0.704907	0.0398491	0.345884	0.502398	0.660708	0.900139	0.1776	0.510712	0.27511	0.182877	0.705861	0.689233	0.520242	0.252261
105.924	0.164815	0.262196	0.473491	0.097136	0.0347008	0.086944	0.0195069	0.0379082	0.010887	-0.0340846	0.162543	0.232346	0.870203	0.0213273	-0.0505424	0.0658461	0.0953346	0.135595	0.150809	0.103896	-0.0372966	0.372024	0.280445	0.0995549	0.227803	0.120379		105.924	0.43016	0.523088	0.636235	0.0979564	0.332061	0.0540141	0.260719	0.699338	0.0723816	0.313282	0.523677	0.489409	0.807198	0.206545	0.361844	0.270051	0.201722	0.742325	0.831474	0.570938	0.35355
106.923	0.195053	0.306278	0.454466	0.130203	0.0635345	-0.108856	0.0596589	0.07675	0.00616996	0.0544692	0.228844	0.192907	0.690795	-0.00696015	0.210653	0.0652541	0.0727743	0.296835	0.179394	0.0967887	-0.0345237	0.581252	0.367741	0.0502723	0.280944	0.128904		106.923	0.40558	0.515069	0.668537	0.0597415	0.267055	0.0389549	0.263882	0.718225	0.0230552	0.410002	0.512732	0.577793	0.784545	0.284207	0.384597	0.243196	0.206	0.513738	0.754938	0.551629	0.373264
107.922	0.156685	0.0240957	0.333171	0.05324	0.0781111	0.00254951	0.038883	0.160673	0.0625879	0.167071	0.175684	0.244362	0.696398	0.0428555	-0.128473	0.096593	0.0621445	0.228569	0.246885	0.0647523	-0.0271321	0.602352	0.23845	0.0400324	0.16975	0.113899		107.922	0.369644	0.57574	0.679145	-0.0118329	0.316889	6.5245e-05	0.215492	0.784141	0.0445356	0.321975	0.474957	0.596287	0.656405	0.194317	0.431882	0.356182	0.233678	0.630032	0.740741	0.509009	0.341144
108.922	0.154916	0.453024	0.492396	0.0344718	0.130917	0.000311598	-0.00575225	0.0995155	0.0220627	0.190946	0.300639	0.215364	0.704605	0.120305	0.008631	0.0908364	0.0665249	0.182764	0.254811	0.126409	0.0690882	0.422732	0.27531	0.0854186	0.22288	0.0696317		108.922	0.452162	0.479149	0.771998	0.043638	0.379461	0.0875613	0.218441	0.716463	0.0597636	0.424169	0.595545	0.65842	0.961087	0.236654	0.413036	0.368652	0.238021	0.60902	0.7182	0.52939	0.296858
109.921	0.177215	0.199637	0.438422	0.0474354	0.0810315	0.0577266	0.0173135	0.130516	-0.0454674	0.0715591	0.230214	0.183153	0.448643	0.167374	0.126462	0.098614	0.136082	0.184852	0.245952	0.0939137	-0.114862	0.3597	0.248979	0.0551908	0.242993	0.133083		109.921	0.503603	0.496447	0.688347	0.0927071	0.411498	0.0385197	0.270566	0.81985	0.0588585	0.398596	0.530728	0.621628	0.811892	0.177966	0.556436	0.337526	0.23391	0.555247	0.772329	0.515742	0.343696
110.92	0.177345	0.213029	0.337462	0.0683246	0.110881	-0.0152897	0.0786039	0.081566	0.0198496	0.124214	0.192779	0.18267	0.596564	0.0840604	0.0366583	0.0982001	0.041435	0.193825	0.184419	0.128104	-0.0193742	0.258506	0.347348	0.0676201	0.284264	0.158377		110.92	0.335883	0.401047	0.72438	0.220357	0.245549	0.0419738	0.222353	0.717476	0.0410058	0.397017	0.515315	0.599033	0.808896	0.224477	0.34989	0.306216	0.176887	0.713181	0.769336	0.543384	0.250543
111.92	0.175432	0.304721	0.342546	-0.00308203	0.145234	0.070007	0.0212265	0.0906366	0.0537414	0.13145	0.383462	0.188905	0.552992	0.0739498	0.0701847	0.139674	0.0771919	0.139281	0.308633	0.123196	-0.0676293	-0.0599482	0.734999	0.0746717	0.244239	0.115488		111.92	0.43884	0.702087	0.871071	0.0898893	0.492565	0.178257	0.201709	0.66751	0.0258959	0.265958	0.648761	0.644829	0.787136	0.242394	0.337647	0.349481	0.281991	0.729473	0.761541	0.556146	0.334412
112.919	0.150729	0.414102	0.396079	0.013725	0.082704	0.0581475	-0.0691414	0.0844003	0.0547208	0.170907	0.21146	0.294404	0.585768	0.0836426	0.0995196	0.0331924	0.0920225	0.202692	0.182688	0.117229	0.0183757	0.173668	0.370562	0.0497548	0.277479	0.104333		112.919	0.463895	0.604419	0.658707	0.14636	0.38418	0.0111513	0.3276	0.634614	0.0725029	0.738153	0.660799	0.766581	0.524965	0.208295	0.411577	0.324034	0.227626	0.592247	0.742899	0.541092	0.465459
113.918	0.218363	0.320329	0.349788	0.0756766	0.0778588	0.153845	-0.0170657	0.0863805	-0.0610294	0.141542	0.204673	0.221361	0.63643	-0.0317641	0.0707915	0.0813027	0.0710333	0.215761	0.145909	0.151228	0.0730461	0.161012	0.239412	0.0849483	0.349694	0.0749289		113.918	0.344992	0.911461	0.664986	0.19138	0.540688	-0.00273949	0.342835	0.719059	0.0763119	0.406778	0.599443	0.734065	0.746183	0.163873	0.372014	0.379909	0.239224	0.60508	0.696035	0.481745	0.290058
114.917	0.154238	-0.00959466	0.459565	0.102341	0.111688	0.16781	-0.0298228	0.116383	0.0598309	-0.00727946	0.272609	0.309143	0.584847	0.0504113	-0.00835393	0.054171	0.0616574	0.13447	0.170687	0.0933573	0.0471316	0.376981	0.270242	0.0972576	0.311538	0.124715		114.917	0.325126	0.429385	0.733783	0.247388	0.46754	0.0158782	0.250218	0.874629	0.0201739	0.443161	0.636273	0.742312	0.688581	0.193286	0.455945	0.374499	0.165552	0.506822	0.736186	0.586478	0.291277
115.917	0.160612	0.841957	0.398972	-0.00865713	0.054641	-0.184446	-0.0456825	0.125006	-0.0669486	0.150582	0.211056	0.136265	0.486508	0.0707445	-0.0492725	0.108157	0.0826649	0.0208108	0.107351	0.113569	0.0155832	0.29399	0.405838	0.0897649	0.412847	0.0839767		115.917	0.433638	0.647842	0.787146	0.180779	0.389637	0.0674747	0.25323	0.702922	0.0760222	0.398537	0.684291	0.632562	0.896885	0.246439	0.451652	0.343772	0.217371	0.457419	0.727692	0.532927	0.278263
116.916	0.16365	0.564744	0.360795	0.0168576	0.0654971	-0.0816368	0.0611386	0.142112	-0.035016	0.211502	0.246486	0.198753	0.771102	0.0285874	-0.0248325	0.115482	0.0713729	0.207822	0.115448	0.144919	0.0512683	0.285002	0.0730192	0.0711175	0.305753	0.0949208		116.916	0.45077	0.541286	0.883219	0.196894	0.547666	0.00519021	0.274965	0.741598	0.0536319	0.219835	0.605447	0.599752	0.644449	0.159486	0.369471	0.34059	0.225834	0.638803	0.75986	0.543654	0.371505
117.915	0.121483	0.40154	0.423088	0.0331622	0.0419899	0.123455	0.0138172	0.0154926	0.0566169	-0.0343264	0.236019	0.242021	0.565529	-0.0235091	0.00373206	0.0684288	0.122643	0.221068	0.159354	0.100736	-0.0829396	0.196228	0.406967	0.0954146	0.212486	0.101335		117.915	0.335767	0.516635	0.73392	0.29866	0.313513	0.0631536	0.286221	0.737636	0.0490929	0.233652	0.710136	0.709193	0.776627	0.218099	0.440957	0.303826	0.214947	0.50271	0.720473	0.543	0.307534
118.915	0.17909	0.60586	0.546088	0.0441314	0.0563441	0.00136116	0.0284978	0.113726	-0.0240677	0.0559933	0.286302	0.173599	0.584157	-0.0131225	0.0226861	0.0781369	0.0635873	0.114064	0.201601	0.114651	-0.041271	0.494591	0.352123	0.0970526	0.268273	0.114472		118.915	0.421349	0.617306	0.847573	0.260154	0.202181	0.0358745	0.283397	0.61433	0.0290599	0.413599	0.712504	0.806857	0.718703	0.277802	0.445308	0.381517	0.290723	0.547829	0.734866	0.547924	0.248341
119.914	0.14879	0.439329	0.39118	-0.0266737	0.0817419	-0.00438104	0.0852119	0.110698	-0.00620749	0.128661	0.321407	0.180268	0.500673	0.00932508	0.173957	0.0964599	0.116324	0.288348	0.0662243	0.140496	0.102186	0.544775	0.397286	0.076597	0.297469	0.0853414		119.914	0.455126	0.610482	0.62653	0.344883	0.315493	0.0534626	0.298258	1.00666	0.0605749	0.22142	0.589928	0.544561	0.66116	0.334043	0.464473	0.356274	0.206185	0.492035	0.682663	0.533657	0.263065
120.913	0.169281	0.216223	0.42443	0.0963963	-0.0127779	0.07071	0.0699165	0.130272	-0.0136447	0.00302697	0.312394	0.242431	0.509299	0.137158	0.0339615	0.0966691	0.0704436	0.137759	0.125668	0.105525	-0.0941656	0.424063	0.290122	0.0731082	0.237331	0.134009		120.913	0.391274	0.584618	0.740148	0.179492	0.281402	0.0274064	0.273803	0.717896	0.0237525	0.303598	0.744801	0.654707	0.735365	0.21588	0.399188	0.440022	0.225575	0.571626	0.571667	0.580329	0.31516
121.912	0.177143	0.256728	0.356182	0.00338948	0.104494	-0.0348789	0.0377815	0.177953	0.0314391	-0.0885152	0.258598	0.210121	0.442223	0.0028297	0.0662239	0.130913	0.0391542	0.30205	0.153829	0.132783	0.0402638	0.306726	0.350778	0.0718284	0.218647	0.0822099		121.912	0.437549	0.485832	0.815584	0.256855	0.388466	0.0700647	0.257427	0.893982	0.043759	0.426818	0.650665	0.714641	0.776676	0.27554	0.393194	0.353069	0.221261	0.63544	0.660635	0.52492	0.425625
122.912	0.18562	0.428567	0.410533	0.0565928	0.0883906	0.140895	-0.048809	0.153757	0.0889919	0.169358	0.249497	0.123584	0.685245	0.0664963	0.09015	0.0979965	0.00413373	0.176709	0.211036	0.103011	-0.0128342	0.467037	0.255718	0.0655955	0.36364	0.0831186		122.912	0.317982	0.736616	0.861175	0.130009	0.486749	0.0124597	0.180514	0.83612	0.0756024	0.378443	0.843593	0.641579	0.88231	0.237771	0.531295	0.399205	0.184136	0.626972	0.811	0.521662	0.336992
123.911	0.177192	0.113622	0.397403	0.0211269	0.0610262	-0.0952814	-0.0274244	0.0695821	-0.0495438	-0.0292563	0.168637	0.168422	0.577523	-0.0221063	0.125146	0.131075	0.0412267	0.113786	0.16548	0.123076	0.0236827	0.185039	0.467057	0.0578993	0.397939	0.132126		123.911	0.276595	0.636345	0.783368	0.210261	0.366903	0.0164055	0.247951	0.839487	0.0935782	0.500799	0.668859	0.637342	0.804817	0.221978	0.549759	0.335345	0.239926	0.729889	0.715964	0.513897	0.326267
124.91	0.123727	0.0858333	0.416862	0.0428528	0.0966032	0.0813346	0.0346682	0.0520894	0.0126407	0.0328818	0.279125	0.224996	0.609071	0.0490687	-0.0260875	0.120788	0.0591599	0.148737	0.19315	0.164941	-0.000546046	0.710473	0.378008	0.0617964	0.28434	0.115481		124.91	0.336361	0.693962	0.653222	0.116383	0.377641	0.0717716	0.267774	0.873448	0.0811092	0.459609	0.706928	0.511344	0.882336	0.25714	0.41608	0.359675	0.254736	0.619477	0.701086	0.5109	0.382673
125.91	0.177536	0.465676	0.576695	-0.00418713	0.0559494	0.00761663	0.0632651	0.0470153	0.0229196	0.0558686	0.283716	0.319202	0.669178	0.0588956	0.112603	0.0864322	0.0415607	0.295363	0.120701	0.156847	-0.0360632	0.535279	0.246052	0.0640679	0.279865	0.0966559		125.91	0.319799	0.693292	0.760782	0.172194	0.315267	0.0346213	0.262884	0.795987	0.0211532	0.215421	0.667524	0.620649	0.649727	0.228199	0.492387	0.360966	0.184394	0.544637	0.74852	0.511461	0.232643
126.909	0.166482	0.603307	0.434643	0.0191695	-0.0196326	0.0979559	-0.025061	0.149073	0.096026	0.0666329	0.231561	0.226781	0.651929	-0.0389439	0.0671493	0.102906	0.0256516	0.160011	0.160131	0.12934	0.016238	0.454936	0.213869	0.0991218	0.413868	0.0848442		126.909	0.321421	0.693411	0.636398	0.136156	0.356054	0.0200445	0.295172	0.660007	0.0162881	0.475529	0.614344	0.592433	0.724013	0.255903	0.482589	0.351025	0.225913	0.590668	0.735346	0.46042	0.297849
127.908	0.156996	0.442566	0.343994	0.0229353	0.0976349	0.0922087	0.0170495	0.125802	0.0741712	0.0625054	0.202143	0.261441	0.540813	0.070029	0.213188	0.0875553	0.0800369	0.341657	0.158363	0.103082	0.0114439	0.650344	0.654225	0.0962611	0.297647	0.124152		127.908	0.319917	0.5052	0.879845	0.202174	0.359631	0.0437757	0.276284	0.799465	0.0512879	0.35963	0.786889	0.764601	0.676584	0.178558	0.494229	0.334172	0.214643	0.52594	0.780596	0.51259	0.385873
128.907	0.169161	0.368693	0.357115	0.109632	0.0521979	-0.000518303	0.0590772	0.090335	-0.0265911	0.0204099	0.192232	0.194735	0.650059	0.0576627	0.163559	0.0552981	0.0603669	0.311613	0.26091	0.105428	0.0687908	0.495272	0.0721185	0.0693395	0.255076	0.119375		128.907	0.374856	0.705903	0.62766	0.138422	0.447102	0.0642946	0.252612	0.781775	0.0394228	0.208122	0.61394	0.675373	0.617579	0.166448	0.45021	0.333568	0.184965	0.674541	0.850302	0.504874	0.305909
129.907	0.173657	1.04346	0.412688	-0.00241529	0.0586817	-0.00145589	0.0674977	0.0806515	0.0495105	0.098804	0.22309	0.321339	0.72294	0.0438235	0.131824	0.161751	0.0892668	0.102393	0.205056	0.0995628	0.067527	0.309503	0.258559	0.109923	0.288031	0.106689		129.907	0.383942	0.804428	0.877606	0.174429	0.460492	0.019534	0.255267	0.899171	0.0292753	0.480346	0.634505	0.710425	0.91194	0.243302	0.433389	0.427938	0.248048	0.566541	0.885774	0.47315	0.374339
130.906	0.150508	0.424622	0.404978	0.0381997	0.0535836	0.120001	0.0347342	0.121764	0.0880011	0.084677	0.220351	0.288733	0.479753	-0.00843042	0.182035	0.129553	0.0831316	0.179515	0.282244	0.0991174	0.0731496	0.485177	0.596662	0.121198	0.295218	0.0895445		130.906	0.368529	0.771987	0.937472	0.162402	0.395239	0.0707301	0.324406	1.36368	0.0617995	0.306786	0.710565	0.915282	0.630111	0.238001	0.479207	0.403409	0.187052	0.612789	0.852024	0.504957	0.511821
131.905	0.162702	0.249386	0.446869	0.084411	0.0717935	0.0880997	0.052937	0.139947	0.0225656	0.0394934	0.269949	0.246524	0.430223	0.0308069	0.108726	0.105023	0.0831945	0.206461	0.241363	0.101581	-0.0525818	0.590847	0.326736	0.0824452	0.227245	0.0973459		131.905	0.364933	0.517737	0.707024	0.215686	0.329207	0.0677129	0.376147	1.0179	0.052802	0.330111	0.594397	0.81914	0.759794	0.306319	0.462052	0.396439	0.283209	0.879013	0.841455	0.481538	0.456365
132.905	0.152037	0.296124	0.506192	-0.065478	0.158709	0.137468	0.0367556	0.0998529	0.000419126	0.121055	0.178763	0.18975	0.407429	0.129107	0.0170309	0.105652	0.0521481	0.144462	0.105945	0.120864	0.108611	0.491277	0.382124	0.13568	0.342976	0.112525		132.905	0.441949	0.777157	0.724015	0.26595	0.28911	0.0634582	0.235838	1.05048	0.0300227	0.497289	0.669538	0.800023	0.65174	0.327693	0.491546	0.330822	0.214958	0.814294	0.836981	0.515663	0.38909
133.904	0.169027	0.630105	0.411949	0.0793608	0.132414	0.0185442	0.0465076	0.075981	-0.00566669	0.00444249	0.217879	0.190193	0.42458	0.0639428	0.192099	0.137571	0.0580353	0.344868	0.334055	0.113862	-0.0264443	0.476409	0.613632	0.119071	0.204698	0.0564206		133.904	0.410682	0.537543	0.776078	0.238038	0.313798	0.0621881	0.247743	1.13019	0.0704601	0.362662	0.668529	0.754844	0.717936	0.261883	0.464927	0.350419	0.188959	0.718156	0.818233	0.5194	0.298383
134.903	0.176604	0.383204	0.482653	0.138945	0.0837585	-0.0852356	0.0579162	0.134511	0.0402357	-0.038616	0.181688	0.343232	0.491512	0.0627094	0.0745732	0.111041	0.108167	0.322406	0.160887	0.102526	-0.00563985	0.566301	0.21075	0.141684	0.263869	0.0863475		134.903	0.42925	0.593495	0.828867	0.306348	0.497857	0.0567377	0.349415	0.904834	0.0691296	0.443738	0.685624	0.69088	0.751792	0.211052	0.452335	0.360415	0.247359	0.659408	0.774327	0.518269	0.414017
135.902	0.147793	0.420733	0.499821	0.0360942	0.0874281	0.0717055	0.00968161	0.152295	0.00860421	0.12995	0.265354	0.164144	0.571202	0.100706	0.195283	0.0945403	0.0866758	0.187956	0.188378	0.113051	0.0050453	0.25647	0.253083	0.0892222	0.289565	0.106363		135.902	0.363595	0.775688	0.792839	0.175587	0.501548	0.0907238	0.301734	0.711359	0.0574382	0.541182	0.576602	0.807132	0.653866	0.278361	0.396127	0.354566	0.280056	0.747999	0.637323	0.572475	0.239941
136.902	0.166637	0.468518	0.452406	0.0383588	0.0792305	0.0335622	0.0139724	0.0916553	0.0595045	0.105129	0.222032	0.277004	0.529136	0.184504	-0.0452868	0.116482	0.100387	0.149668	0.207118	0.119636	-0.000794472	0.349776	0.250769	0.146589	0.26602	0.0913929		136.902	0.360352	0.518049	0.789483	0.114402	0.293684	0.100928	0.278689	1.13475	0.0621354	0.444663	0.627548	0.715394	0.522788	0.266669	0.458447	0.420271	0.245979	0.757418	0.83056	0.549811	0.342143
137.901	0.143375	0.540898	0.662115	0.0853177	0.0395248	0.0315703	-0.0120537	0.0722553	-0.107043	0.0940578	0.208956	0.280466	0.571563	0.0866948	0.0708507	0.139643	0.0685795	0.180559	0.141976	0.115323	0.0494838	0.578368	0.287438	0.086919	0.26182	0.0905606		137.901	0.316504	0.852115	0.89988	0.304711	0.443938	0.052274	0.178009	0.762433	0.116252	0.387692	0.629506	0.617642	0.836337	0.198367	0.461587	0.303751	0.260086	0.467384	0.787866	0.555116	0.398412
138.9	0.186599	0.345759	0.462533	0.0372275	0.0484616	0.0274517	0.00183333	0.119043	-0.012251	0.00687546	0.226007	0.303569	0.438313	0.000107956	0.0723124	0.116037	0.0580838	0.277154	0.166337	0.127687	-0.0238729	0.944803	0.412187	0.0923945	0.320331	0.131694		138.9	0.357266	0.783158	0.892908	0.106664	0.367147	0.0094155	0.312314	1.16182	0.0262359	0.32003	0.783475	0.887541	0.721985	0.211047	0.523672	0.393751	0.29734	0.819173	0.932201	0.52219	0.345824
139.9	0.167928	0.468999	0.594446	0.100026	0.0364848	0.0323522	0.001064	0.138334	-0.0208076	0.126391	0.242793	0.183389	0.505991	0.120751	0.174968	0.0809189	0.0589133	0.328424	0.188829	0.075941	-0.0203443	0.292349	0.413647	0.0800869	0.214283	0.142019		139.9	0.427791	0.764631	0.822754	0.137667	0.43297	0.031482	0.270433	0.948198	0.0405369	0.390337	0.783537	0.785784	0.757441	0.269373	0.518475	0.450037	0.282787	0.650352	0.902498	0.522261	0.364652
140.899	0.173169	0.403172	0.420141	0.0911891	0.127059	0.0268736	-0.00974609	0.0959322	0.10286	0.0269289	0.278166	0.357026	0.498295	0.063554	0.0889315	0.132714	0.0634138	0.143903	0.268028	0.112071	0.00115561	0.591518	0.677332	0.0580341	0.206006	0.103242		140.899	0.396924	0.637457	0.83032	0.226883	0.417297	0.017621	0.27133	1.14458	0.0561176	0.421198	0.723064	1.08827	0.567589	0.30626	0.485109	0.353759	0.189327	0.693091	0.938	0.500668	0.322218
141.898	0.158539	0.492231	0.543659	0.0269701	0.126447	0.0771959	0.0645274	0.0827717	0.0162147	0.0700742	0.270041	0.272714	0.45809	0.188772	-0.0509505	0.152139	0.119275	0.259517	0.219115	0.10139	0.0952327	0.308726	0.761937	0.0679443	0.252149	0.143692		141.898	0.410614	0.83309	0.92154	0.215566	0.427944	0.0316768	0.333082	1.29183	0.0791439	0.399202	0.666381	0.944376	0.707949	0.339084	0.402333	0.367443	0.219755	0.783395	0.920123	0.47146	0.368101
142.897	0.19157	0.271861	0.598164	1.4069e-05	0.0855019	0.0467682	0.0228983	0.0971708	0.0285491	0.127397	0.219893	0.152347	0.443282	0.0392985	0.0579709	0.166521	0.0500882	0.214663	0.137438	0.111525	-0.0428338	0.31265	0.563267	0.0775203	0.21394	0.0774327		142.897	0.359138	0.461613	0.765447	0.186585	0.500972	-0.000353495	0.181994	1.18967	0.0461653	0.173139	0.731034	0.913789	0.767451	0.381698	0.689689	0.412571	0.370081	0.607194	0.788904	0.55007	0.352874
143.897	0.170788	0.224724	0.448984	0.0528415	0.119513	0.10169	0.00801311	0.186536	0.0263283	0.0302061	0.223906	0.316184	0.540771	0.0703342	0.0453686	0.0996602	0.0725901	0.234299	0.273811	0.122479	0.0657609	0.580451	0.550161	0.0809054	0.236478	0.139232		143.897	0.312896	0.544325	0.892283	0.123043	0.453505	0.0990028	0.335796	1.2293	0.0275782	0.212945	0.92162	0.84003	0.706222	0.23333	0.498816	0.446301	0.241247	0.663966	0.813991	0.535198	0.370658
144.896	0.189756	0.189881	0.451473	0.112764	0.0917991	0.0640162	-0.00196721	0.231898	0.071473	0.0916027	0.34509	0.237503	0.347607	0.110212	0.0459865	0.119056	0.0728306	0.316985	0.164271	0.103183	-0.021229	0.45951	0.0888061	0.0640472	0.218184	0.121926		144.896	0.35392	0.633424	0.781337	0.198787	0.546665	0.0196353	0.227917	1.07307	0.0340617	0.400685	0.855016	0.715674	0.914413	0.269183	0.573795	0.380595	0.211026	0.716592	0.650839	0.532567	0.526148
145.895	0.143461	0.497378	0.428379	-0.000288633	0.107187	0.0628366	0.0205642	0.147125	-0.0997582	-0.0637699	0.515449	0.177527	0.521119	-0.00428255	0.0743096	0.14237	0.0966685	0.321324	0.256008	0.108076	0.00120785	0.324133	0.272592	0.100094	0.219511	0.19984		145.895	0.376133	0.526479	0.82684	0.141163	0.380602	0.0211491	0.253545	1.21115	0.0649669	0.40605	0.632274	0.811246	0.899666	0.351584	0.464047	0.482153	0.146174	0.692387	0.821509	0.551069	0.465886
146.895	0.145431	0.356932	0.432243	-0.00639553	0.140003	0.0447928	0.0445194	0.130428	0.0288641	0.00833454	0.336025	0.28355	0.604616	0.103048	0.141139	0.125988	0.0881439	0.190385	0.147192	0.110462	-0.155895	0.262142	0.394801	0.119804	0.180495	0.0670354		146.895	0.3392	0.625462	0.89297	0.203973	0.434382	0.0394961	0.266302	0.929889	0.0510038	0.545336	0.724533	0.863086	0.846117	0.217729	0.431852	0.397252	0.242706	0.583378	0.698592	0.514266	0.306313
147.894	0.175286	0.325066	0.499746	0.0576947	0.0470625	0.0750917	-0.0301917	0.175518	0.0581282	0.0663262	0.273568	0.283074	0.706802	-0.0366571	0.192717	0.113225	0.0917291	0.267595	0.148786	0.0829806	-0.0298358	0.205702	0.476722	0.0807565	0.313908	0.094913		147.894	0.377092	0.485059	0.900233	0.244099	0.451513	0.0730439	0.255123	1.17769	0.0681278	0.478866	0.690664	0.76159	0.864082	0.314227	0.431432	0.468962	0.190834	0.809955	0.810738	0.559104	0.347978
148.893	0.172442	0.323009	0.329867	0.0319796	0.119297	-0.102601	0.0820564	0.130171	0.101043	0.12088	0.302643	0.352847	0.481964	0.0384078	-0.000802845	0.147901	0.0602871	0.301899	0.268537	0.0820857	0.0962093	0.439202	0.513051	0.0623336	0.31715	0.109544		148.893	0.415518	0.729839	0.859994	0.0762008	0.655223	0.080214	0.212179	0.930163	0.0547389	0.403637	0.715783	0.845341	0.819715	0.307418	0.490561	0.433678	0.205895	0.786548	0.860632	0.488874	0.350537
149.892	0.174028	0.412894	0.435179	-0.0518067	0.0640983	0.00107886	-0.0666581	0.0971876	-0.00929624	0.115851	0.237684	0.333187	0.423354	0.085847	-0.0390007	0.166427	0.0792166	0.243607	0.208416	0.107757	0.0382179	0.311386	0.64276	0.156173	0.241323	0.0935849		149.892	0.314177	0.615215	0.841572	0.198567	0.433499	0.0473022	0.257905	1.24389	0.0667783	0.48284	0.718004	0.842077	0.798654	0.344783	0.518936	0.432767	0.238043	0.592581	0.767584	0.519614	0.451305
150.892	0.152685	0.523235	0.529179	0.13348	0.194607	0.0234616	0.025092	0.132035	-0.0178483	0.128208	0.353975	0.278666	0.363317	0.0755449	0.0894961	0.167149	0.0392019	0.233185	0.180438	0.116085	0.060894	0.187697	0.221596	0.0863887	0.256769	0.149104		150.892	0.379372	0.544793	0.747328	0.129866	0.47583	0.00652182	0.244254	1.16448	0.0773095	0.34739	0.835604	1.06025	0.737786	0.256852	0.570237	0.430146	0.206609	0.82977	0.691083	0.487361	0.434419
151.891	0.182072	0.253235	0.605242	0.0164279	0.13462	-0.0271076	0.080268	0.134801	-0.00760712	0.118053	0.312002	0.274333	0.631627	0.0547446	0.0853367	0.114955	0.0365552	0.186437	0.254265	0.129482	0.00610855	0.363689	0.364917	0.0810612	0.267643	0.0849956		151.891	0.40019	0.320602	0.795962	0.104841	0.436386	-0.00266159	0.245899	1.41022	0.027398	0.377442	0.833615	0.832317	1.0851	0.304192	0.539975	0.434837	0.31016	0.550717	0.78352	0.524099	0.412139
152.89	0.180409	0.422577	0.490092	0.0487047	0.141722	0.00592478	0.0249699	0.206008	-0.0222671	0.0678966	0.317284	0.264203	0.384653	0.114723	0.022177	0.101615	0.084244	0.278223	0.153667	0.0981541	-0.04115	0.755768	0.545602	0.0484822	0.218687	0.0897255		152.89	0.312438	0.708793	0.773677	0.0907178	0.476881	0.033166	0.291627	1.20392	0.0371677	0.379574	0.803146	0.978156	0.969355	0.277418	0.571255	0.434358	0.210474	0.671219	0.759937	0.462775	0.477355
153.889	0.147801	0.184123	0.583456	-0.0160418	0.0707897	0.0266237	0.0103705	0.096309	0.0462419	0.0932744	0.276528	0.236966	0.494496	0.0957356	0.0477661	0.119574	0.031507	0.215151	0.207255	0.181087	0.0627966	0.120952	0.469641	0.0994628	0.230813	0.0980481		153.889	0.27831	0.752879	0.807566	0.0476388	0.4112	0.0849561	0.259423	1.18577	0.0589579	0.244811	0.743301	0.908569	0.999157	0.392108	0.395404	0.405057	0.193794	0.793952	0.682412	0.528273	0.328806
154.889	0.124764	0.33296	0.559445	0.0500544	0.0126485	-0.104151	0.0518398	0.0569189	0.0283188	0.166722	0.326158	0.322771	0.483058	0.0868574	0.0989854	0.17797	0.0481061	0.298468	0.157835	0.121213	0.0487626	0.13923	0.435594	0.112904	0.232183	0.0868403		154.889	0.400424	0.731694	0.967636	0.282646	0.444018	0.0243482	0.225966	0.9802	0.0524362	0.283924	0.784949	1.0377	0.942439	0.219622	0.508916	0.439496	0.242023	0.783461	0.689063	0.49492	0.479171
155.888	0.148397	0.334203	0.673967	0.0802509	0.101048	0.045369	0.0656901	0.194343	0.100444	0.10419	0.288995	0.390759	0.508966	0.0587432	0.127686	0.122281	0.0571804	0.267039	0.135594	0.162121	0.0775144	0.383447	0.543398	0.0813583	0.213747	0.171117		155.888	0.435766	1.073	0.738692	0.223793	0.572468	0.0199585	0.209277	1.24289	0.0308075	0.404644	0.795096	0.763992	0.801782	0.249537	0.488353	0.557274	0.251833	0.868579	0.765374	0.477603	0.303014
156.887	0.138469	-0.0756201	0.496503	0.0245521	0.155954	-0.0961687	-0.0299341	0.162108	0.0410959	0.0713919	0.326869	0.374664	0.443751	0.0510605	0.0816977	0.100077	0.0762597	0.192456	0.269265	0.0889232	0.175408	0.34975	0.708699	0.0872332	0.255859	0.105253		156.887	0.294221	0.626121	0.91718	0.0750114	0.351595	-0.0671045	0.232633	1.35746	0.0540845	0.357505	0.886288	0.8913	0.750289	0.30881	0.479606	0.510682	0.198103	0.66772	0.671706	0.514368	0.417838
157.887	0.160044	0.353602	0.426161	0.0501012	0.10764	0.0547955	0.0350937	0.141202	-0.0204889	0.106264	0.332521	0.363242	0.618184	0.0522043	0.197267	0.180476	0.0807795	0.290839	0.215251	0.119396	-0.0292904	0.280476	0.525508	0.156771	0.222879	0.106633		157.887	0.34191	0.712508	0.853801	0.0736882	0.452043	0.100236	0.353665	1.23981	0.0448672	0.316147	0.744263	1.13226	0.838568	0.304741	0.381844	0.458778	0.281063	0.766506	0.659643	0.507836	0.322004
158.886	0.133117	0.202753	0.501894	0.032153	0.0722644	0.0069903	0.0505135	0.16417	-0.0208777	0.325157	0.357036	0.338489	0.630806	0.0691885	0.130394	0.167261	0.0815515	0.18658	0.195662	0.123488	0.00756508	0.459992	0.732754	0.0636802	0.289826	0.0950594		158.886	0.311389	0.771291	0.830373	0.124194	0.568845	0.00417811	0.285044	1.35257	0.0721836	0.22613	0.91326	1.1766	1.20344	0.237452	0.506785	0.489096	0.315219	0.785841	0.585026	0.511403	0.250841
159.885	0.157973	0.126234	0.54041	0.000632847	0.143101	0.0892504	-0.0303401	0.204131	-0.0114627	0.0319161	0.294314	0.342987	0.50721	0.0871457	0.0728905	0.161968	0.0787301	0.258975	0.217717	0.144819	0.0870922	0.13069	0.577764	0.110589	0.295655	0.0777472		159.885	0.428856	0.64258	0.900324	0.083482	0.464797	0.0335681	0.305628	1.28983	0.0393072	0.386949	0.819912	1.03279	0.831466	0.255897	0.34105	0.560608	0.223988	0.74132	0.703207	0.523199	0.438837
160.884	0.166798	0.535361	0.329505	0.0577558	0.0772717	-0.0535433	-0.0343478	0.110411	0.0672065	-0.277496	0.218849	0.378655	0.558778	0.157099	-0.0081874	0.131653	0.0605598	0.241117	0.231175	0.115026	0.0337383	0.196546	0.833067	0.0855286	0.260048	0.102464		160.884	0.358489	0.521073	0.744014	0.0978694	0.373266	0.0455651	0.263511	1.27283	0.0665096	0.350154	0.853812	1.20728	0.87645	0.237027	0.391179	0.450757	0.264136	0.640937	0.916716	0.598307	0.310977
161.884	0.148342	0.891397	0.372153	-0.0431831	0.131504	0.106855	0.0489954	0.162011	-0.073644	-0.0120095	0.442801	0.426128	0.424744	-0.00121605	0.11824	0.0953236	0.0936979	0.278623	0.109508	0.109502	0.0778537	0.365196	0.695669	0.103139	0.210926	0.0945644		161.884	0.407312	0.605257	0.805393	0.139697	0.292392	0.0355773	0.312739	1.25986	0.0573847	0.399832	0.76067	1.19189	0.951654	0.284984	0.463949	0.356902	0.240193	0.726627	0.737763	0.622537	0.344732
162.883	0.137338	0.558081	0.372001	0.0284161	0.20758	0.0527024	0.0700666	0.252142	0.00242554	-0.0163995	0.479101	0.361472	0.47359	0.0968633	0.0898087	0.131811	0.0350911	0.333336	0.213583	0.153293	0.0680331	0.387871	0.524738	0.0821302	0.198114	0.1735		162.883	0.291343	0.923984	0.912438	0.107871	0.576005	0.0407072	0.28352	1.67914	0.083889	0.274757	0.773152	1.05087	0.99161	0.304974	0.537079	0.476926	0.310901	0.612227	0.756005	0.634815	0.400844
163.882	0.129251	-0.0479649	0.429741	0.00393544	0.0331868	-0.0131052	0.0817894	0.171365	0.0144392	-0.0194764	0.352029	0.271213	0.473813	0.0947244	0.0546215	0.0969907	0.0382133	0.408596	0.164057	0.124964	0.0547613	0.185511	0.705652	0.122966	0.314371	0.135481		163.882	0.420311	0.680333	0.770845	0.0719426	0.439589	0.0139917	0.257978	1.55844	0.0348604	0.56769	0.852203	1.05548	0.873837	0.250117	0.475098	0.534492	0.243151	0.718683	0.739898	0.614001	0.478542
164.882	0.163732	0.191381	0.490339	0.00984345	0.126851	0.0828445	-0.0248425	0.195199	-0.094981	-0.0111663	0.289191	0.345827	0.531245	0.13142	0.021197	0.128856	0.0934923	0.343888	0.155908	0.0946187	0.0437498	0.184206	0.628635	0.129933	0.259594	0.101979		164.882	0.243621	0.519341	0.801817	0.01562	0.342396	0.038485	0.299389	1.36076	0.0613936	0.490948	1.08961	0.837536	0.898664	0.239015	0.408033	0.469681	0.211594	0.799876	0.697318	0.601455	0.424326
165.881	0.134631	0.354755	0.495726	0.0711562	0.086836	-0.0731233	0.0674599	0.222857	-0.0184413	0.184451	0.427265	0.247433	0.56831	0.0300621	0.106238	0.171515	0.112034	0.300597	0.208216	0.126087	0.0662585	0.41789	0.813176	0.102709	0.272641	0.133981		165.881	0.298548	0.676518	0.645037	-0.0133697	0.381061	0.0800841	0.241922	1.27475	0.051024	0.420941	0.858042	0.921245	0.901426	0.336191	0.447932	0.407742	0.162381	0.909721	0.733343	0.567319	0.401257
166.88	0.163454	0.211715	0.495371	-0.0097622	0.125384	-0.0208831	-0.00310797	0.224172	0.0206002	0.00115022	0.511717	0.339953	0.500902	0.0938541	0.161764	0.189056	0.145391	0.313156	0.251929	0.128067	0.0887309	0.34612	0.501785	0.0913042	0.25928	0.115419		166.88	0.268942	0.630819	0.855762	-0.0134137	0.388832	0.035614	0.221649	1.29139	0.0455486	0.600993	0.842916	0.84506	1.00929	0.238817	0.39653	0.383641	0.205663	0.958129	0.903721	0.657537	0.404743
167.879	0.16129	-0.0906677	0.42152	0.0292307	0.120913	-0.0469457	0.0500859	0.126803	0.0610115	-0.0338191	0.385862	0.373277	0.567164	0.0651412	0.0292052	0.156243	0.120459	0.249148	0.135897	0.139497	-0.0237837	0.548729	0.594101	0.063015	0.231078	0.12221		167.879	0.362011	0.600571	0.778461	0.0265508	0.436821	0.0417474	0.241065	1.34072	0.0820546	0.289781	0.712732	0.915137	0.790013	0.326177	0.563529	0.417583	0.200748	0.738092	0.798705	0.657848	0.463447
168.879	0.179045	0.0842832	0.424437	0.010059	0.074195	0.0857588	0.0420692	0.144315	0.0506078	-0.094809	0.41885	0.325827	0.641522	0.107055	0.0292711	0.123618	0.110542	0.303913	0.149669	0.156074	0.0278041	0.311958	0.718029	0.0971892	0.243975	0.169951		168.879	0.359371	0.797205	0.830657	0.0450895	0.549396	0.0133603	0.274001	1.00262	0.0448401	0.379031	0.863593	1.13237	0.97941	0.298478	0.491949	0.436004	0.213958	0.717526	0.662909	0.622832	0.400368
169.878	0.151652	0.399118	0.40738	0.0438889	0.119313	0.0760041	0.013767	0.290778	-0.000297423	0.148971	0.303328	0.308641	0.597149	0.027243	0.0553522	0.119043	0.0826821	0.206201	0.222941	0.157774	0.071179	0.546081	0.63884	0.111329	0.290143	0.127626		169.878	0.351956	0.73016	0.715319	0.0632178	0.479257	-0.00460813	0.29062	1.38155	0.116114	0.447501	0.779441	1.08069	1.05987	0.339681	0.43037	0.46294	0.336583	0.788907	0.747496	0.543196	0.389992
170.877	0.156019	0.319163	0.384103	0.0249312	-0.00653343	-0.030591	0.059427	0.21595	-0.0512313	0.0561053	0.326636	0.368256	0.739355	0.0457301	0.130517	0.190052	0.138273	0.255552	0.215339	0.12231	-0.0552477	0.301479	0.639799	0.102575	0.307697	0.130199		170.877	0.344389	0.72032	0.752864	0.0504742	0.455122	0.0539387	0.19209	1.14129	0.0626092	0.554304	0.793994	1.11307	0.975276	0.286691	0.468295	0.463936	0.244113	0.764035	0.696887	0.57584	0.420035
171.877	0.17259	0.333434	0.443056	0.0232514	0.164459	-0.0176777	-0.0244711	0.160994	-0.0178327	0.1714	0.359042	0.386131	0.528588	0.0577684	0.0670599	0.124093	0.0412738	0.176027	0.218946	0.137443	0.0782079	0.361416	0.436403	0.101165	0.408372	0.148301		171.877	0.360289	0.734133	0.617951	-0.0706552	0.438218	0.0747046	0.240401	1.30141	0.0966135	0.447053	0.922396	0.980089	1.15119	0.336571	0.477427	0.522848	0.22002	0.788164	0.575764	0.546369	0.508019
172.876	0.191272	0.118234	0.521988	-0.0152426	0.100457	-0.0205728	-0.0424116	0.242713	0.023123	0.0239503	0.265688	0.247426	0.833858	0.00923246	0.0768269	0.155858	0.109825	0.368211	0.209362	0.125249	0.0649712	0.493378	0.480419	0.138537	0.26263	0.0820915		172.876	0.292787	0.553094	0.699302	-0.0506207	0.35511	0.0324691	0.279678	1.07789	0.0143279	0.463158	0.767421	1.02011	0.891219	0.366327	0.589127	0.439049	0.280459	0.950611	0.60457	0.607523	0.48017
173.875	0.180772	-0.00799079	0.429372	-0.00562587	0.133246	0.00276864	-0.01268	0.146731	0.0716374	0.0429799	0.25054	0.379213	0.700842	-0.00527621	0.00387308	0.101596	0.101221	0.322869	0.244929	0.134584	0.0512925	0.207086	0.656602	0.140779	0.265674	0.119161		173.875	0.353263	0.596809	0.785724	0.126324	0.463798	0.0693735	0.356353	1.4475	0.0591951	0.391434	1.08673	1.39022	1.02296	0.27297	0.582472	0.577946	0.244543	0.971114	0.823812	0.600476	0.498383
174.874	0.17996	-0.0829889	0.41643	0.00668626	0.107084	-0.026573	0.0278421	0.200368	0.00962542	0.132375	0.384001	0.342481	0.790623	0.0229736	-0.0355307	0.224487	0.128671	0.159414	0.0845576	0.10341	-0.0164746	0.451676	0.770074	0.113356	0.251641	0.139963		174.874	0.351796	0.870691	0.828187	0.0337462	0.559288	0.0514284	0.258732	1.39583	0.0331227	0.352056	0.909085	1.18066	1.0398	0.279799	0.467421	0.417623	0.242648	0.814095	0.781656	0.592726	0.308947
175.874	0.16995	0.587107	0.451903	0.0471244	0.0450452	0.0684045	-0.0325052	0.149497	-0.0274545	0.106373	0.28656	0.255345	0.571484	0.218636	-0.0144972	0.174519	0.117875	0.433322	0.154958	0.0834178	0.00648908	0.409317	0.920735	0.0730382	0.210895	0.138339		175.874	0.344493	0.55021	0.650289	0.0472202	0.520767	0.0743948	0.281042	2.50676	0.0471508	0.445095	0.885082	1.08872	0.925047	0.34104	0.440846	0.496894	0.185481	0.688707	0.793034	0.562364	0.393235
176.873	0.165246	0.38361	0.417127	-0.00945008	0.120159	0.0157341	-0.0496614	0.238892	-0.0974996	-0.329892	0.284375	0.28408	0.695426	0.0488463	0.019605	0.206016	0.025904	0.526825	0.220035	0.0846674	-0.0587917	0.226661	0.680458	0.0731848	0.288501	0.0854299		176.873	0.285016	0.728345	0.972362	0.132941	0.472174	0.00553185	0.245633	2.00738	0.0416651	0.711421	0.861884	1.04259	0.870652	0.269056	0.342396	0.511629	0.275931	0.935089	0.913795	0.526251	0.527847
177.872	0.177919	0.261011	0.448054	-0.0525006	0.0914875	0.129302	0.0456423	0.289774	-0.00226214	0.0011953	0.308554	0.392332	0.592476	0.0317052	0.107521	0.0952892	0.0587787	0.227653	0.237798	0.132406	0.0502899	0.129012	1.00274	0.113758	0.232689	0.0988579		177.872	0.31337	0.943412	0.70286	0.0639732	0.535776	0.0732426	0.298602	1.31865	0.0718704	0.399592	0.902184	1.05195	0.894925	0.253433	0.575844	0.437521	0.151941	0.892779	0.88123	0.560425	0.408384
178.872	0.220849	0.277906	0.545805	0.125689	0.13657	0.121391	0.028687	0.254843	-0.00902992	0.112698	0.432016	0.228573	0.824038	0.0365654	-0.0226135	0.121732	0.0799068	0.18251	0.188344	0.114854	0.0680959	0.0796535	0.56007	0.107116	0.262474	0.115377		178.872	0.332014	0.931962	0.695489	0.0731732	0.518369	0.0329302	0.339147	2.05026	0.0506272	0.62556	0.952178	1.17409	0.870848	0.300205	0.581758	0.559322	0.220074	0.896777	0.973124	0.615997	0.539053
179.871	0.161181	0.163496	0.372183	0.062453	0.0931487	-0.0278094	0.0631794	0.243543	0.110025	0.139674	0.431573	0.322496	0.882607	0.116106	-0.0191434	0.106648	0.0680255	0.239008	0.340891	0.148373	0.0371694	0.581137	0.787912	0.130601	0.338042	0.13525		179.871	0.263365	0.759601	0.822048	0.0939881	0.4595	-0.00499527	0.285599	1.27627	0.0537161	0.305321	0.8446	1.13653	1.04627	0.298506	0.479521	0.380623	0.223671	0.882896	1.06514	0.670449	0.334821
180.87	0.187819	0.0242964	0.405038	0.0245939	0.0848768	0.0359042	0.0303048	0.286617	-0.00551893	0.413118	0.324051	0.310426	0.839207	0.0648107	0.0563448	0.126775	0.0815927	0.305919	0.41845	0.122276	-0.0223515	0.218911	0.36337	0.112218	0.188146	0.105795		180.87	0.354261	0.572652	0.76348	0.156675	0.530771	0.086089	0.255444	1.72517	0.0520407	0.420702	0.773494	1.0317	0.691419	0.419523	0.488471	0.542514	0.175523	0.704679	0.952891	0.672966	0.332859
181.869	0.168664	0.250391	0.376293	0.00085228	0.027338	0.0629272	0.0243507	0.287846	-0.0266562	0.178002	0.226143	0.322613	0.863417	0.121903	-0.0113459	0.163825	0.0496545	0.31189	0.253637	0.182877	-0.00815217	0.417887	0.271662	0.132522	0.251496	0.151038		181.869	0.364956	0.68293	0.69227	0.135104	0.544482	0.0672905	0.239434	1.99226	0.0426346	0.504361	0.641303	1.37491	0.840539	0.265777	0.543858	0.49383	0.176499	0.729672	0.854415	0.579375	0.448082
182.869	0.191084	0.296856	0.513162	0.122569	0.0393895	-0.00902566	-0.0166131	0.239932	0.0375434	-0.0510157	0.246005	0.246994	0.812273	0.204559	0.0406155	0.0662926	0.0597671	0.392757	0.28949	0.152277	0.155594	0.306522	0.517614	0.106666	0.376538	0.124513		182.869	0.284954	0.649046	0.766374	0.0745763	0.502743	0.0557999	0.259461	1.46726	0.0502526	0.406	0.644952	1.23225	1.14926	0.195086	0.406795	0.497083	0.263014	0.80375	0.979994	0.694206	0.531263
183.868	0.160919	0.348334	0.48233	0.0329475	0.0837683	-0.0155523	0.08433	0.219066	0.0671962	0.146765	0.271546	0.329828	0.934828	0.017033	-0.0518375	0.0786289	0.0716501	0.193481	0.282596	0.122336	0.00620795	0.2245	0.297888	0.104094	0.265107	0.148366		183.868	0.318009	0.624194	0.721501	0.114574	0.410955	0.095121	0.177939	1.60741	0.0568245	0.430398	0.822065	1.01658	0.698394	0.324751	0.519138	0.479449	0.303287	0.697863	0.996606	0.616871	0.394335
184.867	0.162551	-0.020183	0.42574	-0.0183808	0.163382	0.0601375	0.105755	0.210574	-0.150112	0.175949	0.289155	0.314095	0.710472	0.07813	0.0407688	0.115975	0.0222329	0.218258	0.348963	0.147336	0.0549584	0.221783	0.458445	0.146768	0.289211	0.117099		184.867	0.313203	0.55517	0.94037	0.294717	0.367042	0.0465149	0.261433	1.6922	0.0899413	0.466233	0.719479	1.03883	1.20011	0.23191	0.452654	0.487056	0.201961	0.830246	1.0774	0.619154	0.464112
185.867	0.172487	0.596361	0.338929	0.0703785	0.118606	0.214943	-0.0494069	0.199848	-0.111288	0.238172	0.310023	0.297306	1.05987	0.0360933	-0.000422928	0.0896127	0.115318	0.237662	0.36765	0.173396	0.0547564	0.500608	1.13919	0.15858	0.266963	0.153908		185.867	0.338954	0.504832	0.723861	0.0433667	0.503579	0.0712713	0.217988	1.33915	0.0426094	0.433332	0.74306	1.2029	0.945402	0.297393	0.358804	0.430505	0.235002	0.818562	1.08385	0.651154	0.512395
186.866	0.155734	0.0963769	0.47247	0.0478498	0.120383	0.107082	-0.036467	0.142714	-0.0140677	0.109568	0.312239	0.277973	0.853695	-0.0245411	0.119001	0.10245	0.0206081	0.25757	0.415716	0.173151	0.00232571	0.353897	0.700014	0.0881823	0.251014	0.099592		186.866	0.339988	0.663005	0.740419	0.141905	0.54675	0.0321552	0.269081	1.2046	0.0611	0.524617	0.66096	1.23821	1.26209	0.320409	0.380771	0.533338	0.281092	0.963742	1.03202	0.574	0.594416
187.865	0.159818	0.292752	0.504662	-0.0393604	0.0774102	0.0382547	0.106219	0.249572	-0.00685352	-0.0646306	0.340891	0.285831	0.840164	0.199879	0.0914427	0.179519	0.0456416	0.216864	0.289433	0.161213	0.0280066	-0.0624278	0.269891	0.113522	0.200135	0.139565		187.865	0.355195	0.698821	0.734654	0.16112	0.467322	0.031581	0.241671	1.24724	0.0293131	0.456413	0.781746	1.04136	1.11072	0.31238	0.407828	0.570072	0.247392	0.985682	0.873812	0.571229	0.423363
188.864	0.151449	0.311476	0.544547	-0.0178466	0.13575	0.0442457	0.0496573	0.168851	0.0792047	-0.0626675	0.319068	0.26015	0.731918	0.064779	0.13611	0.094943	0.0796174	0.479063	0.262742	0.13642	0.125092	0.191977	0.965703	0.10432	0.304983	0.111761		188.864	0.318793	0.78467	0.662204	0.0489465	0.438933	0.0833982	0.324414	1.47169	0.039592	0.57457	0.722204	0.856178	1.20696	0.349152	0.372611	0.531734	0.241612	1.03941	1.13383	0.650551	0.37017
189.864	0.173722	0.466887	0.489781	0.00980521	-0.0348207	0.0296847	-0.0249011	0.2554	-0.017777	0.0314635	0.282061	0.395052	0.771747	0.103463	-0.00984874	0.149673	0.0453563	0.473331	0.29569	0.178299	0.0275287	0.322678	0.726956	0.149764	0.244973	0.0953119		189.864	0.3479	0.788563	0.713475	0.290363	0.362963	-0.0498315	0.244027	1.58804	0.055518	0.53845	0.701112	0.995234	0.948763	0.304496	0.438052	0.518042	0.223717	0.83776	1.17465	0.565372	0.403921
190.863	0.168927	0.236225	0.569977	0.0100063	0.219883	0.0794857	0.0472844	0.252325	0.00296435	-0.0227808	0.301535	0.26441	0.864395	0.0904564	0.0197784	0.122272	0.0901001	0.301433	0.419821	0.149866	0.040247	0.139545	0.648677	0.132919	0.232512	0.125317		190.863	0.290247	0.747358	0.692888	0.229598	0.405385	0.0196978	0.256363	1.94805	0.0353519	0.552846	0.788358	1.06617	0.91703	0.271372	0.580024	0.522952	0.251558	0.971718	1.1725	0.554892	0.407921
191.862	0.169193	0.257323	0.512875	0.0273855	0.132127	0.0261359	0.0383201	0.247035	-0.0224554	0.0790844	0.330098	0.432431	0.800917	0.0577697	0.089826	0.104754	0.0513907	0.301779	0.336396	0.169021	0.0611113	0.217342	1.118	0.0757448	0.250579	0.131813		191.862	0.309674	0.692746	0.640866	0.19349	0.420599	0.0691109	0.204345	1.02954	0.0217687	0.318619	0.885812	1.19439	1.00824	0.287781	0.444352	0.473984	0.223	1.04396	1.04042	0.596487	0.640744
192.861	0.160975	0.475794	0.328171	-0.00563225	0.0883875	0.02044	0.0548719	0.234284	-0.0314619	0.136397	0.398438	0.375453	0.914919	0.119429	0.163892	0.113592	0.0585395	0.407027	0.261741	0.142182	0.10113	0.0341935	1.03296	0.125176	0.200822	0.136168		192.861	0.380804	0.611922	0.595366	0.168868	0.48973	0.107703	0.324256	1.67424	0.0751821	0.389187	0.810836	1.22667	0.699629	0.283471	0.508063	0.473688	0.213077	0.859897	1.12455	0.592468	0.487279
193.861	0.162797	-0.000436373	0.439558	0.00442754	0.0938582	-0.102791	-0.0597784	0.346071	-0.00797242	0.134541	0.412259	0.398939	0.968391	0.0217054	0.0201057	0.127455	0.162437	0.247085	0.348582	0.143135	0.0597617	0.383001	0.822286	0.152284	0.282914	0.124202		193.861	0.388268	0.661929	0.665352	0.247553	0.405463	0.0161361	0.187685	2.27195	0.0929675	0.384275	0.790073	1.28291	1.08043	0.271556	0.573441	0.514097	0.237667	1.04112	1.07282	0.594082	0.377795
194.86	0.192328	0.133494	0.446635	0.0365801	0.0526244	0.103857	-0.0113442	0.181709	-0.0665658	0.222885	0.306756	0.431816	0.843827	0.0842332	0.0426054	0.121752	0.12467	0.330142	0.208817	0.146567	0.0271905	0.175909	0.967745	0.136418	0.251911	0.0850837		194.86	0.359542	0.556983	0.645583	0.258515	0.498784	-0.0249311	0.23215	1.58574	0.053381	0.631348	0.95157	1.038	0.94513	0.244515	0.571028	0.50596	0.295988	0.923213	0.984971	0.572822	0.594352
195.859	0.163664	0.170707	0.413186	0.0467782	0.172033	0.155777	0.0683657	0.2297	-0.0693919	0.0172965	0.357083	0.327826	0.734272	0.0889042	0.08692	0.181279	0.0847158	0.194528	0.211662	0.131323	0.13413	0.196783	0.636734	0.115193	0.369738	0.096112		195.859	0.326887	0.631382	0.768149	0.235059	0.626165	0.0450025	0.27507	1.41785	0.0807362	0.452507	0.773587	1.41436	0.932261	0.228165	0.384917	0.437454	0.196203	1.18221	1.04166	0.63353	0.523803
196.859	0.168408	0.171323	0.351807	-0.0143379	0.0597923	0.0497124	-0.012674	0.189029	-0.0766081	0.238073	0.333148	0.541788	0.857159	-0.0318906	-0.0120495	0.131329	0.0952976	0.51015	0.226478	0.127402	-0.103249	0.205695	0.532807	0.0845279	0.174393	0.131676		196.859	0.298347	0.688542	0.65877	0.291075	0.534948	0.00115741	0.32091	1.29863	0.0649098	0.518313	0.965374	1.09066	1.12923	0.211078	0.386122	0.527102	0.330931	1.06974	0.938224	0.626465	0.40002
197.858	0.163352	0.476132	0.524625	0.0633546	0.139931	0.0138171	0.0477361	0.229862	-0.000344693	-0.032071	0.329238	0.345662	0.787157	0.0422908	-0.128033	0.0998167	0.0436123	0.367908	0.26316	0.138668	0.0630823	0.0555659	0.563606	0.136819	0.314115	0.107574		197.858	0.289065	0.549638	0.594892	0.171969	0.508466	0.0856659	0.197287	2.31197	0.0452551	0.548084	1.01921	1.08584	1.21528	0.249116	0.536477	0.556353	0.153583	0.993441	1.05677	0.601848	0.366462
198.857	0.155959	0.242852	0.362966	0.0897164	0.111947	0.0809469	0.0531953	0.28676	0.151084	0.168928	0.309853	0.330103	1.14451	0.129718	0.0532317	0.117834	0.0455271	0.564411	0.282193	0.132742	0.128564	0.176277	0.798459	0.0968802	0.198871	0.164764		198.857	0.302513	0.827692	0.751413	0.385802	0.367487	0.0653856	0.249136	1.95035	0.0758275	0.406108	0.782131	1.06757	1.08644	0.246377	0.556112	0.54206	0.199783	0.961741	1.1123	0.596586	0.530737
[truncated: 5 more columns]
