# Supplementary material for: LAP1 supports nuclear adaptability during constrained melanoma cell migration and invasion
Source: Nat Cell Biol. Author manuscript; Available in PMC 2023 Jan 24. (PMC9859759; doi:10.1038/s41556-022-01042-3)
Supplement: Numerical Source Data for Extended Data Figure 9 [file EMS156666-supplement-Numerical_Source_Data_for_Extended_Data_Figure_9.xlsx]

## Sheet: Extended Data Figures 9b-i
LAP1 supports nuclear adaptability during constrained melanoma cell migration and invasion
Jung-Garcia et al.
Numerical Source data Table
Extended Data Figures 9b-i											Exact P values Extended Data Figures 9b-i
Extended Data Fig.9b		Translocated nuclei (%)									Figure	Comparison	Exact p value
A375P	A375P LAP1	A375P LAP1B	A375P LAP1C								9b	A375P vs. A375P LAP1	*p=0.0343
8.72483	15.5963	2.75229	20.9302									A375P vs. A375P LAP1C	***p=0.001
12.0567	16.3793	8.75912	20.5128								9c	A375P vs. A375P LAP1C	**p=0.0050
4.7619	13.1868	4.08163	20.8333								9d	A375P LAP1B vs. A375P LAP1BΔ1-72	**p=0.0025
												A375P LAP1B vs. A375P LAP1BR563G	*p=0.0306
Extended Data Fig.9c		Translocated nuclei with blebs (%)									9e	A375P LAP1B vs. A375P LAP1BΔ1-72	**p=0.0032
A375P	A375P LAP1	A375P LAP1B	A375P LAP1C									A375P LAP1B vs. A375P LAP1BR563G	*p=0.0218
3.3557	5.50459	0	6.97674								9f	Control:WM983A LAP1BΔ1-72 vs. LAP1 siRNA#1:WM983A LAP1BΔ1-72	***p=0.0001
2.12766	2.58621	2.91971	9.23077								9g	Control:WM983A LAP1BΔ1-72 vs. LAP1 siRNA#1:WM983A LAP1BΔ1-72	****p<0.0001
1.19048	7.69231	1.02041	9.72222
Extended Data Fig.9d		Translocated nuclei (%)
A375P
LAP1B	LAP1BΔ1-72	LAP1BΔCBR	LAP1BR563G
2.75229	16.8675	8.86076	8.33333
8.75912	19.8582	6.60377	17.9487
4.08163	22.8571	5.68182	17.1875
Extended Data Fig.9e		Translocated nuclei with blebs (%)
A375P
LAP1B	LAP1BΔ1-72	LAP1BΔCBR	LAP1BR563G
0	6.0241	1.26582	2.77778
2.91971	5.67376	1.88679	5.12821
1.02041	6.66667	2.27273	6.25
Extended Data Fig.9f		Translocated nuclei (%)
LAP1B	LAP1B	LAP1BR	LAP1BR	LAP1BΔ1-72	LAP1BΔ1-72	LAP1BΔ1-72R	LAP1BΔ1-72R	LAP1BΔCBR	LAP1BΔCBR
17.9641	11.0429	23.8095	13.125	47.7778	15.4362	44.4444	49.2857	42.9448	37.4332
18.0451	2.06186	18.1034	16.5644	52.1127	19.4969	46.4968	38.6598	52.2013	48.1752
9.09091	3.7037	9.52381	2.5	47.8261	12.7273	55.5556	29.0323	42	31.3725
Extended Data Fig.9g		Translocated nuclei with blebs (%)
LAP1B	LAP1B	LAP1BR	LAP1BR	LAP1BΔ1-72	LAP1BΔ1-72	LAP1BΔ1-72R	LAP1BΔ1-72R	LAP1BΔCBR	LAP1BΔCBR
5.98802	1.84049	6.54762	3.125	23.3333	3.3557	15.0327	15	20.2454	16.5775
9.02256	0	0.862069	4.29448	16.1972	5.66038	12.1019	15.4639	16.9811	20.438
4.7619	0	0	0	17.3913	1.81818	16.6667	16.129	14	15.6863
Extended Data Fig.9h
Translocated nuclei (%)
LAP1C	LAP1CR441G
27.0833	26.9231
28.1481	22.1374
28.0576	29.1339
Extended Data Fig.9i
Translocated nuclei with blebs (%)
LAP1C	LAP1CR441G
14.5833	11.5385
11.8519	7.63359
12.2302	12.5984
