# Supplementary material for: LAP1 supports nuclear adaptability during constrained melanoma cell migration and invasion
Source: Nat Cell Biol. Author manuscript; Available in PMC 2023 Jan 24. (PMC9859759; doi:10.1038/s41556-022-01042-3)
Supplement: Numerical Source Data for Extended Data Figure 10 [file EMS156666-supplement-Numerical_Source_Data_for_Extended_Data_Figure_10.xlsx]

## Sheet: Extended Data Figures 10a,b
LAP1 supports nuclear adaptability during constrained melanoma cell migration and invasion
Jung-Garcia et al.
Numerical Source data Table
Extended Data Figures 10a,b																																		Exact P values Extended Data Figures 10a,b
Extended Data Fig.10a		Tumour volume (mm^3)																																Figure	Comparison	Exact p value
days	WM983A d42																WM983B d42																	10b	A375P Day 24 vs. A375P Day 36	****p<0.0001
15	6.5782	1.50629	0.942951	7.76423	1.97005	1.23185	14.3897	1.43068	7.3974	0	6.25555	1.72495	3.28973	1.2579	20.9009	2.0433	19.9556	7.26338	9.61233	9.28946	13.2643	2.7384	22.915	2.26326	0	1.24957	0	1.34303	2.29777	1.79825	0	1.56452			A375P Day 24 vs. A375M2 Day 24	****p<0.0001
18	15.9292	2.01042	6.45363	14.0992	4.28392	6.51639	18.2451	10.5808	22.2345	1.80956	3.38053	2.75738	8.94426	6.34519	10.168	2.25847	14.3446	7.80342	1.86438	8.00977	14.5028	5.3624	16.9057	2.20022	1.82213	5.68924	13.881	6.58502	12.7031	8.28415	12.3895	1.39079
21	16.8835	11.2027	17.8766	18.8239	13.9642	11.2796	31.8924	13.7847	30.586	8.57538	14.7121	12.4456	16.7552	8.09073	14.5351	9.33677	12.0572	15.6173	16.1643	14.9613	13.9456	13.6003	28.6199	8.34307	6.8196	12.7769	11.832	5.5658	7.4559	7.4559	13.6885	11.6016
24	20.9563	11.1375	34.0349	26.2875	17.4837	17.0652	54.8298	13.8931	44.5036	11.2284	18.5443	26.6429	18.9212	18.1456	21.8328	10.2785	14.8334	18.1963	22.1483	18.5846	21.8716	31.0429	26.235	26.904	7.32248	14.4988	15.8721	14.3855	19.515	22.3445	9.83885	8.05899
29	41.9631	23.0277	50.638	43.7728	23.7985	36.3773	77.5321	59.7641	71.1026	25.5901	20.2428	35.836	25.4994	37.8002	32.8841	22.0066	23.0966	39.8047	34.5054	36.3655	43.971	45.9053	48.3388	41.733	10.8622	21.2699	34.9948	19.1466	19.3108	37.7418	14.2972	14.73
36	81.9948	40.1142	138.573	73.6254	47.141	68.4665	121.927	74.2071	74.3587	45.9363	48.0724	44.6279	58.8315	53.0525	46.7887	52.7409	47.1918	106.695	33.5008	78.3299	69.7437	93.4111	59.3375	64.6042	26.9662	62.2378	33.8751	37.7713	68.7817	36.4881	70.9659	54.8881
39	87.2886	46.5041	134.569	106.113	85.1627	94.5669	169.473	131.602	70.7464	114.88	49.1541	72.0447	102.562	107.555	70.761	56.8144	60.1075	93.2008	52.1224	93.6167	77.9692	104.57	74.5269	86.8868	49.1736	54.4881	111.368	65.0946	112.499	98.2897	73.2624	57.7115
42	196.05	59.85	205.224	98.6255	111.907	160.537	186.266	141.29	98.3068	147.511	84.9454	108.558	127.404	145.046	91.1778	76.295	88.3797	106.908	123.109	160.31	134.588	156.896	111.977	128.258	65.8101	83.284	122.83	67.7474	108.768	110.905	89.1266	62.7231
Extended Data Fig.10b		Tumour volume (mm^3)
days	A375P d24																A375P d36																A375M2 d24
11	1.27855	2.41024	1.36817	0.284053	2.81189	2.5037	1.69568	3.01735									2.28866	1.83077	1.83993	2.02327	2.90284	2.58122	1.99052	1.60641									3.01143	0	2.73691	2.20645	2.5447	1.75584	2.90095	2.00853	1.79448	1.83339	14.9794	1.85936	3.34266	1.92203	22.7117	2.84344
15	13.092	25.1626	18.9203	45.4062	9.79199	18.5391	1.15325	16.6781									30.4056	13.2096	16.4196	21.5567	14.368	10.0831	1.89669	8.17718									48.2587	13.7741	21.3994	28.079	18.6601	19.4671	35.1113	18.9485	34.0506	39.8897	74.7164	17.6442	27.7056	34.8114	66.5322	17.3237
18	11.8749	35.0518	12.0376	23.5347	27.1293	29.4476	14.8079	20.3051									24.469	18.1567	10.9267	20.2679	32.8169	14.9332	15.9421	13.9325									123.001	16.9442	64.5434	83.8245	47.7178	25.1217	97.9495	41.3818	44.1144	77.9027	183.339	34.1603	44.6974	41.1448	147.345	48.1228
21	20.2538	44.7088	14.8611	50.2655	41.5948	40.3251	47.0047	23.874									34.3954	30.5238	26.4628	35.5378	42.7643	20.8084	22.7248	26.2165									174.937	52.1508	107.884	119.22	93.1487	72.8394	151.944	91.821	80.4042	113.966	285.279	61.6015	89.1091	100.161	253.707	110.728
24	19.8291	66.6309	23.8401	82.9957	53.7751	50.9532	25.3557	53.4277									50.7147	32.3236	29.6721	45.4145	66.1502	26.1484	27.1748	31.849									319.279	106.564	154.342	200.455	132.121	188.685	180.674	155.476	101.817	198.153	248.991	117.998	128.274	153.322	312.321	184.419
29																	52.1821	98.9397	71.4277	71.1119	95.635	169.369	56.5017	68.8756
36																	270.9	198.941	101.389	164.468	113.657	168.723	191.321	221.901

## Sheet: Extended Data Figure 10d
LAP1 supports nuclear adaptability during constrained melanoma cell migration and invasion
Jung-Garcia et al.
Numerical Source data Table
Extended Data Figures 10d			Exact P values Extended Data Figures 10d
Extended Data Fig.10d			Figure	Comparison	Exact p value
Invading cells/10^6 um^2			10d	WM983A Day 42 vs. WM983B Day 42	****p<0.0001
WM983A d42	WM983B d42
18.0222	8.14905
5.11141	1.60258
11.3393	29.8734
11.0567	20.3862
1.60172	32.2214
18.2642	37.5913
2.70271	11.2491
2.8607	39.1584
14.3275	20.7896
4.22709	37.4283
13.7563	26.4614
0.603716	25.0641
1.14252	18.8605
1.4103	36.996
12.3875	33.2817
3.91922	29.3341

## Sheet: Extended Data Figure 10f
LAP1 supports nuclear adaptability during constrained melanoma cell migration and invasion
Jung-Garcia et al.
Numerical Source data Table
Extended Data Figures 10f				Exact P values Extended Data Figures 10f
Extended Data Fig.10f				Figure	Comparison	Exact p value
Invading cells/10^6 um^2				10f	A375P d24 vs. A375M2	****p<0.0001
A375P d24	A375P d36	A375M2 d24			A375P d36 vs. A375M2	***p=0.0002
9.781	14.2	39.44
2.454	7.14	49.47
1.533	11.46	40.77
9.802	15.81	42.59
3.052	3.438	45.12
4.434	15.04	17.13
6.355	2.7	34.94
15.56	3.121	2.846
		14.27
		39.38
		22.22
		44.02
		23.77
		19.2
		41.59
		18.5

## Sheet: Extended Data Figure 10h
LAP1 supports nuclear adaptability during constrained melanoma cell migration and invasion
Jung-Garcia et al.
Numerical Source data Table
Extended Data Figure 10h																																			Exact P values Extended Data Figure 10h
Extended Data Fig.10h		Tumour cell nuclei (%)																																	Figure	Comparison	Exact p value
		0								1								2								3									10h	WM983A Day 42:TB vs. WM983A Day 42:IF	****p<0.0001
WM983A	TB	47	22	46	70	51	52	18	24	26	27	24	17	30	24	21	19	23	38	22	12	16	20	41	36	4	13	8	1	3	4	20	21			WM983A Day 42:IF vs. WM983B Day 42:IF	****p<0.0001
	IF	10	13	13	24	15	20	9	15	16	18	14	22	17	21	11	14	41	34	30	37	40	39	33	29	33	35	43	17	28	20	47	42			WM983B Day 42:TB vs. WM983B Day 42:IF	****p<0.0001
WM983B	TB	38	45	23	17					20	18	24	5					27	22	42	24					15	15	11	54
	IF	8	9	4	3					8	9	4	3					33	22	12	17					51	60	80	77

## Sheet: Extended Data Figure 10j
LAP1 supports nuclear adaptability during constrained melanoma cell migration and invasion
Jung-Garcia et al.
Numerical Source data Table
Extended Data Figure 10j																																			Exact P values Extended Data Figure 10j
Extended Data Fig.10j		Tumour cell nuclei (%)																																	Figure	Comparison	Exact p value
		0								1								2								3									10j	A375P Day 36:TB vs. A375P:IF Day 36	****p<0.0001
A375P	TB	47	61	39	40	17	29	35	33	22	20	29	37	28	27	22	24	15	10	18	18	28	25	18	21	16	8	14	5	27	19	25	22			A375P Day 36:TB vs. A375M2 Day 24:TB	****p<0.0001
	IF	17	36	18	18	12	10	21	12	14	20	23	26	22	13	17	12	15	15	22	21	23	19	19	17	53	29	37	36	44	58	43	58			A375P Day 36:IF vs. A375M2 Day 24:IF	****p<0.0001
A375M2	TB	6	25	7	24	18	27	15	35	20	29	11	22	13	13	16	20	26	25	17	21	18	15	19	17	48	21	65	32	51	45	50	28			A375M2 Day 24:TB vs. A375M2 Day 24:IF	****p<0.0001
	IF	2	8	4	7	11	9	8	37	8	7	6	7	9	6	11	23	15	11	11	13	13	8	15	18	75	74	79	73	67	76	66	23

## Sheet: Extended Data Figures 10l,m
LAP1 supports nuclear adaptability during constrained melanoma cell migration and invasion
Jung-Garcia et al.
Numerical Source data Table
Extended Data Figures 10l,m						Exact P values Extended Data Figures 10l,m
Extended Data Fig.10l		Invading cells/10^6 um^2				Figure	Comparison	Exact p value
A375P LAP1B d28	A375P LAP1BΔ1-72 d28	A375P LAP1BR563G d28	A375P LAP1C d28	A375M2 d28		10l	A375P LAP1B d28 vs. A375P LAP1BΔ1-72 d28	***p=0.0005
1.32858	42.6651	18.2495	37.8994	29.5995			A375P LAP1B d28 vs. A375P LAP1BR563G d28	**p=0.007
3.78566	33.9898	20.2009	21.2207	25.6145			A375P LAP1B d28 vs. A375P LAP1C d28	****p<0.0001
19.1007	40.7128	18.5056	46.6333	54.0623			A375P LAP1B d28 vs. A375M2 d28	****p<0.0001
12.0523	6.31501	29.5005	38.87	20.4266
6.55495	27.776	18.6694	28.8774	33.5063
6.439	18.66	10.21	44.61	36.24
17.9	21.78	37.1	30.26	21.12
4.08	27.85	32.38	28.2	34.38
5.605	20.89	23.17	37.46	43
14.82	36.24	33.49	20.66	44.89
Extended Data Fig.10m		Number of cells (x10^6)
Days	A375P	A375P LAP1B	A375P LAP1C	A375P LAP1BΔ1-72	A375P LAP1BR563G	A375M2
0	20000	20000	20000	20000	20000	20000
1	37000	37000	39000	42000	34000	38000
2	70000	92000	90000	66000	52000	66000
3	120000	140000	120000	97000	120000	110000
4	240000	280000	270000	240000	220000	210000
5	380000	450000	490000	450000	460000	390000
6	710000	590000	740000	690000	630000	630000
7	910000	1080000	1100000	1120000	1000000	820000
