# Supplementary material for: LAP1 supports nuclear adaptability during constrained melanoma cell migration and invasion
Source: Nat Cell Biol. Author manuscript; Available in PMC 2023 Jan 24. (PMC9859759; doi:10.1038/s41556-022-01042-3)
Supplement: Numerical Source Data for Figure 1 [file EMS156666-supplement-Numerical_Source_Data_for_Figure_1.xlsx]

## Sheet: Fig.1b-e
LAP1 supports nuclear adaptability during constrained melanoma cell migration and invasion
Jung-Garcia et al.
Numerical Source data Table
Figures 1b-e								Exact P values Figures 1b-e
Fig. 1b	Translocated nuclei (%)							Figure	Comparison	Exact p value
Pore size	WM983A			WM983B				1b	5:WM983A vs. 5:WM983B	*p=0.0431
8	17	31	52.1739	56	56	84.9206		1d	WM983A:WM983B	****p<0.0001
5	13	16	18.5714	38	37	48.4581		1e	WM983A:WM983B	***p=0.0007
3	3	6	6.17284	1	11	16.9231
Fig. 1c	Translocated nuclei with blebs (%)
Pore size	WM983A			WM983B
8	2.28	0.85	0	1.26	2.8	6.16
5	8.58	1.17	3.52	0.9	10.64	5.92
3	14.72	1.2	4.92	5.52	1.5	7.04
Fig. 1d	Translocated nuclei (%)
WM983A	WM983B
0	41
2	35
3	39
Fig. 1e	Translocated nuclei with blebs (%)
WM983A	WM983B
0	20.09
0.84	19.6
0.93	14.43

## Sheet: Fig.1g-j
LAP1 supports nuclear adaptability during constrained melanoma cell migration and invasion
Jung-Garcia et al.
Numerical Source data Table
Figures 1g-j					Exact P values Figures 1g-k
Fig. 1g	Translocated nuclei (%)				Figure	Comparison	Exact p value
Control	ROCKi	Control	ROCKi		1h	Control:WM983A vs Control:WM983B	****p<0.0001
57	43	79	78			Control:WM983B vs ROCKi:WM983B	***p=0.0005
46	30	62	65		1i	Control:WM983A vs Control:WM983B	****p<0.0001
66	43	90	75			Control:WM983B vs ROCKi:WM983B	****p<0.0001
					1j	Control:WM983A vs Control:WM983B	***p=0.0006
Fig. 1h	Translocated nuclei with blebs (%)					Control:WM983B vs ROCKi:WM983B	***p=0.0004
Control	ROCKi	Control	ROCKi		1k	WM983A vs WM983B, 2D	*p=0.0353
1	0	5	3			WM983B (2D) vs WM983B (transwell)	***p=0.0002
1	0	4	2
1	0	5	2
Fig. 1i	Translocated nuclei (%)
WM983A		WM983B
Control	ROCKi	Control	ROCKi
25	6	75	33
16	3	64	25
11	6	68	34
Fig. 1j	Translocated nuclei with blebs (%)
WM983A		WM983B
Control	ROCKi	Control	ROCKi
3	0	17	1
5	0	26	3
3	0	16	3
Fig. 1k	pMLC levels in 2D and after transwell (8 mm) migration
2D		Transwell
WM983A	WM983B	WM983A	WM983B
1	2.37259	0.546865	3.88634	Normalised ppMLC2/GAPDH_E1
1	2.31604	1.89778	6.93421	Normalised ppMLC2/GAPDH_E2
1	2.56918	0.964308	6.43208	Normalised ppMLC2/GAPDH_E3
1	3.52102	1.31015	7.32522	Normalised ppMLC2/GAPDH_E4
