# Supplementary material for: LAP1 supports nuclear adaptability during constrained melanoma cell migration and invasion
Source: Nat Cell Biol. Author manuscript; Available in PMC 2023 Jan 24. (PMC9859759; doi:10.1038/s41556-022-01042-3)
Supplement: Numerical Source Data for Figure 2 [file EMS156666-supplement-Numerical_Source_Data_for_Figure_2.xlsx]

## Sheet: Fig.2a
LAP1 supports nuclear adaptability during constrained melanoma cell migration and invasion
Jung-Garcia et al.
Numerical Source data Table
Figure 2a				Exact P values Figure 2a
Fig. 2a	Cell nuclei with blebs (%)			Figure	Comparison	Exact p value
WM983A	WM983B			2a	WM983A:WM983B	***p=0.0008
6	29
3	35
4	26

## Sheet: Fig.2c,d
LAP1 supports nuclear adaptability during constrained melanoma cell migration and invasion
Jung-Garcia et al.
Numerical Source data Table
Figures 2c,d														Exact P values Figures 2c,d
Fig. 2c	Nuclei with NE blebs (%)													Figure	Comparison	Exact p value
	1 bleb			2 blebs			3 blebs							2c	WM983A:1 bleb vs. WM983B:1 bleb	****p<0.0001
WM983A	4.33333	4.33333	4.33333	0	0	0	0	0	0						WM983A:2 blebs vs. WM983B:2 blebs	**p=0.0071
WM983B	22	24.1304	25.3012	3	3.26087	2.53012	5	2.6087	2.16867						WM983A:3 blebs vs. WM983B:3 blebs	**p=0.0033
															WM983A:Bubble vs. WM983B:Bubble	****p<0.0001
	Balloon			Bubble			Collapsed			Various				2d	Lamin A/C:WM983A vs. Lamin B1:WM983A	****p<0.0001
WM983A	0	0	0	3.61111	3.46667	2.16667	0.722222	0.866667	2.16667	0	0	0			Lamin A/C:WM983A vs. Lamin B2:WM983A	****p<0.0001
WM983B	1	0.652174	0.361446	21	24.7826	24.9398	5	1.95652	4.6988	3	2.6087	0			Lamin A/C:WM983B vs. Lamin B1:WM983B	****p<0.0001
															Lamin A/C:WM983B vs. Lamin B2:WM983B	****p<0.0001
Fig. 2d	Lamin positive blebs (%)
	WM983A			WM983B
Lamin A/C	88	94	84	95	93	95
Lamin B1	14	24	26	14	10	20
Lamin B2	6	13	21	30	4	29

## Sheet: Fig.2g-j
LAP1 supports nuclear adaptability during constrained melanoma cell migration and invasion
Jung-Garcia et al.
Numerical Source data Table
Figures 2g-j								Exact P values Figures 2g-j
Fig. 2g	Nuclear envelope blebs (%)							Figure	Comparison	Exact p value
	Intact			Ruptured				2g	Intact:WM983B vs. Ruptured:WM983B	*p=0.043
WM983A	4	0	2	11	4	6			Ruptured:WM983A vs. Ruptured:WM983B	*p=0.0279
WM983B	4	5	15	17	22	17		2h	Ruptured WM983A:Control vs. Ruptured WM983A:ROCKi	*p=0.0349
									Ruptured WM983B:Control vs. Ruptured WM983B:ROCKi	***p=0.0007
Fig. 2h	Nuclear envelope blebs (%)							2j	WM983A vs. WM983B	*p=0.0152
WM983A	Intact			Ruptured
Control	4	0	2	11	4	6
ROCKi	4	1	0	3	0	0
WM983B	Intact			Ruptured
Control	4	5	15	17	22	17
ROCKi	9	8	10	3	2	1
Fig. 2i	NE rupture duration (min)
WM983A	WM983B
9.50232	9.26837
16.1194	10.3782
9.68	10.2146
Fig. 2j	NE rupture-repair events per hour
WM983A	WM983B
0.576727	1.10443
0.570278	0.861916
0.498444	0.815259
