# Supplementary material for: LAP1 supports nuclear adaptability during constrained melanoma cell migration and invasion
Source: Nat Cell Biol. Author manuscript; Available in PMC 2023 Jan 24. (PMC9859759; doi:10.1038/s41556-022-01042-3)
Supplement: Numerical Source Data for Figure 3 [file EMS156666-supplement-Numerical_Source_Data_for_Figure_3.xlsx]

## Sheet: Fig.3a-d
LAP1 supports nuclear adaptability during constrained melanoma cell migration and invasion
Jung-Garcia et al.
Numerical Source data Table
Figures 3a-d															Exact P values Figures 3a-d
Fig. 3a	Fold regulation A375M2 vs A375P														Figure	Comparison	Exact p value
RANBP2	TPR	OSBPL8	SUMO1	NUP50	ZMPSTE24	TOR1AIP1									3a	OSBPL8:A375P vs OSBPL8:A375M2	**p=0.0041
1.04585	1.06555	1.28221	1.36026	0.676977	1.28702	1.27604										SUMO1:A375P vs SUMO1:A375M2	*p=0.0320
2.04514	1.76627	1.2577	1.58543	0.952371	0.910047	1.13985										TOR1AIP1:A375P vs TOR1AIP1:A375M2	**p=0.0069
1.28187	1.34999	1.43371	1.1828	1.08414	1.45768	1.27261									3b	TOR1AIP1:WM983A vs TOR1AIP1:WM983B	**p=0.0021
															3c	Philadelphia RANBP2:Melanocytes vs. Philadelphia RANBP2:Melanoma	***p=0.0007
																Philadelphia TPR:Melanocytes vs. Philadelphia TPR:Melanoma	****p=0.0002
Fig. 3b	Fold regulation WM983B vs WM983A															Philadelphia SUMO1:Melanocytes vs. Philadelphia SUMO1:Melanoma	**p=0.0030
OSBPL8	TOR1AIP1	SUMO1														Philadelphia NUP50:Melanocytes vs. Philadelphia NUP50:Melanoma	***p=0.0001
0.683509	2.17476	1.10855														Philadelphia ZMPSTE24:Melanocytes vs. Philadelphia ZMPSTE24:Melanoma	*p=0.0202
1.27611	2.09364	1.50056														Philadelphia TOR1AIP1:Melanocytes vs. Philadelphia TOE1AIP1:Melanoma	****p<0.0001
0.633804	1.71911	1.06038														Manheim RANBP2:Melanocytes vs. Manheim RANBP2:Melanoma	****p<0.0001
																Manheim TPR:Melanocytes vs. Manheim TPR:Melanoma	****p<0.0001
Fig. 3c	Fold regulation Melanoma vs Melanocytes															Manheim OSBPL8:Melanocytes vs. Manheim OSBPL8:Melanoma	**p=0.0036
PHILADELPHIA																Manheim SUMO1:Melanocytes vs. Manheim SUMO1:Melanoma	****p<0.0001
RANBP2		TPR		OSBPL8		SUMO1		NUP50		ZMPSTE24		TOR1AIP1				Manheim NUP50:Melanocytes vs. Manheim NUP50:Melanoma	****p<0.0001
Melanocytes	Melanoma	Melanocytes	Melanoma	Melanocytes	Melanoma	Melanocytes	Melanoma	Melanocytes	Melanoma	Melanocytes	Melanoma	Melanocytes	Melanoma			Manheim ZMPSTE24:Melanocytes vs. Manheim ZMPSTE24:Melanoma	***p=0.0006
1.103	1.101	0.645	1.127	1.04	0.732	0.645	2.097	0.995	1.031	0.645	1.254	0.645	1.537			Manheim TOR1AIP1:Melanocytes vs. Manheim TOE1AIP1:Melanoma	****p<0.0001
0.81	1.605	0.839	1.054	0.758	1.288	0.853	1.619	0.797	1.005	1.094	0.978	1.045	2.302		3d	Kabbarah TOR1AIP1:Primary tumour vs. Kabbarah TOR1AIP1:Metastasis	***p=0.0007
0.651	1	0.564	1.054	0.985	1.696	0.625	1.321	0.378	1.116	0.798	1.485	0.843	1			Riker TOR1AIP1:Primary tumour vs. Riker TOR1AIP1:Metastasis	*p=0.0122
0.665	0.465	0.564	1.115	0.619	0.397	0.522	1.125	0.465	0.648	0.752	1.153	0.759	0.585			Xu TOR1AIP1:Primary tumour vs. Xu TOR1AIP1:Metastasis	****p<0.0001
0.755	1.563	0.615	1.265	1.226	0.93	0.592	0.913	0.346	1.568	0.78	0.64	1.05	1.49
0.759	1	0.647	1.124	1.024	0.885	0.715	1.142	0.596	0.85	0.605	1.061	0.526	0.57
0.465	1.109	0.499	1.008	0.359	1.078	0.641	0.89	0.5	2.473	0.946	0.741	0.622	2.642
0.339	2.271	0.5	1.335	0.606	1.72	0.587	1.232	0.451	3.777	0.7	1.097	0.421	2.603
0.318	0.333	0.38	1.719	0.45	0.386	0.666	0.567	0.347	0.36	0.718	0.444	0.704	0.664
0.99	1.798	0.686	1.42	0.279	1.305	0.63	1.571	0.537	1.991	1.207	1.57	1.169	2.358
0.822	1.372	0.536	1.325	0.576	1.371	0.607	1.764	0.77	3.144	1.12	1.405	0.723	1.646
0.823	1.949	0.831	1.683	1.376	0.953	0.735	1.609	0.779	1.132	0.943	0.935	0.897	1.588
0.482	2.331	0.785	1.576	1.087	1.362	0.599	1.943	0.942	2.692	0.814	1.859	0.694	2.285
0.492	1.163	0.479	1.202	0.776	0.712	0.615	1.285	0.487	2.868	0.628	1.054	0.499	1.439
0.433	1.114	0.547	1.006	0.657	0.762	0.767	2.143	0.901	1.932	0.73	1.854	0.359	1.219
0.338	1.584	0.434	1.253	0.624	1.425	0.662	1.111	0.298	1.661	0.552	1.779	0.477	0.591
0.514	0.768	0.633	0.655	0.369	1.491	0.396	1.056	0.427	1.624	0.755	0.985	0.406	1.056
0.304	2.378	0.513	1.293	1.421	1.376	0.757	1.521	0.446	5.97	0.624	1.172	0.54	1.676
0.658	1.654	0.543	1.255	0.709	0.796	0.742	1.278	0.457	1.162	0.781	0.705	0.834	1.746
0.435	1.642	0.529	1.056	0.812	1.819	0.39	0.997	0.471	2.095	0.525	0.869	0.569	1.594
0.897	1.733	0.64	0.821	1.559	0.984	0.566	1.576	0.677	2.451	0.741	2.306	1.099	1
0.235	1.288	0.232	1.01	0.322	1.9	0.671	1.952	0.658	1.75	1.02	1.254	0.628	1.61
0.491	1.423	0.269	1.571	0.639	1.027	1.56	1.543	0.979	1.785	1.309	1.444	0.553	2.462
3.17	1.549	2.689	1.606	3.209	1.601	3.432	0.763	3.216	2.113	2.405	0.74	2.162	2.664
3.581	1.114	2.571	1.314	2.545	0.623	3.468	1.281	4.35	1.185	2.52	1.003	1.778	0.922
0.84	1.422	1.232	1.134	1.543	0.337	1.003	1.186	0.865	1.193	0.754	1.596	0.707	0.678
0.559	1.835	0.994	1.344	0.423	1.331	0.48	1.915	0.384	1.639	0.853	1.249	0.535	2.106
1.132	1.323	0.976	0.912	1.015	1.809	0.694	1.303	0.73	2.339	1.022	1.422	0.715	1.297
	1.675		1.211		1.645		1.171		2.725		1.427		1.285
MANHEIM
0.43	1.046	0.762	0.973	0.968	0.643	0.407	1.232	0.593	0.962	0.885	1.458	0.763	0.976
0.316	1.005	0.843	0.955	0.706	0.762	0.444	1.358	0.476	0.332	0.972	0.935	0.803	0.857
0.254	1.189	0.567	1.19	0.917	1.421	0.325	1.073	0.226	3.255	0.709	0.845	0.648	2.021
0.259	0.94	0.567	0.863	0.576	1.412	0.272	1.009	0.277	1.525	0.668	1.462	0.583	0.62
0.294	0.785	0.618	1.368	1.141	1.343	0.308	0.896	0.207	1.204	0.693	1.188	0.807	0.98
0.296	1.061	0.65	1.496	0.953	0.997	0.372	1.038	0.356	1.446	0.537	1.562	0.404	1.569
0.181	1.398	0.502	1.293	0.334	1.426	0.333	1.226	0.298	4.181	0.84	0.918	0.478	1.752
0.132	1.098	0.5	1.451	0.564	1.117	0.305	1	0.269	1.579	0.622	0.46	0.324	1.442
0.124	1.442	0.385	1.188	0.419	1.106	0.346	0.971	0.207	1.329	0.637	1.934	0.541	1.872
0.386	1.321	0.69	1.707	0.26	0.817	0.328	1.058	0.321	1.025	1.072	1	0.898	2.788
0.32	2.025	0.539	1.289	0.537	1.35	0.316	1.606	0.459	1.173	0.995	1.122	0.555	1.68
0.321	1.092	0.836	1.052	1.28	1.525	0.382	1.066	0.465	2.262	0.837	1.296	0.689	1.711
0.188	1.537	0.789	1.136	1.012	1.471	0.312	1.894	0.562	1.402	0.722	1.063	0.533	1.17
0.192	0.736	0.482	0.989	0.722	1.131	0.32	1.197	0.29	1.827	0.557	0.844	0.384	1.506
0.169	1.055	0.55	1.58	0.611	0.663	0.399	0.84	0.538	1.363	0.648	0.79	0.276	2.145
0.132	1	0.436	0.963	0.581	2.085	0.344	1.035	0.178	2.945	0.49	1.705	0.366	1.407
0.2	1.181	0.637	1.036	0.344	0.901	0.206	1.214	0.255	0.791	0.67	1.673	0.311	1.114
0.118	1.43	0.516	2.176	1.323	1.486	0.394	1.147	0.266	1.452	0.554	0.837	0.415	1.182
0.257	0.716	0.546	0.823	0.66	0.942	0.386	1.097	0.272	0.607	0.693	1.597	0.64	1.339
0.169	1.566	0.532	1.595	0.756	1.128	0.203	1.313	0.281	0.774	0.466	1.395	0.437	1.467
0.35	2.05	0.644	1.603	1.451	1.026	0.294	1.028	0.404	1.631	0.658	1.902	0.844	2.08
0.0915	0.982	0.233	0.986	0.299	1.499	0.349	0.595	0.392	1.437	0.906	1.797	0.483	1.551
0.191	1.276	0.271	1.264	0.595	1.55	0.812	1.21	0.584	0.92	1.162	1.544	0.424	1.846
1.236	1.429	2.704	1.474	2.987	1.407	1.785	1.162	1.919	1.713	2.135	0.961	1.66	1.475
1.396	0.867	2.586	0.939	2.369	1.165	1.804	0.798	2.595	3.99	2.237	0.683	1.365	1.81
0.328	1.689	1.239	1.25	1.436	1.25	0.522	1.539	0.516	1.644	0.67	1.493	0.543	1.461
0.218	1.363	1	1.261	0.393	1.413	0.25	2.172	0.229	2.022	0.757	1.214	0.411	0.907
0.441	1.016	0.982	1.013	0.945	0.988	0.361	1.104	0.435	1.277	0.907	1.571	0.549	1
	1.306		1.15		0.908		1		0.993		1.409		1.011
	1.905		1.287		2.923		0.758		1.808		4.136		0.827
	1.168		1.425		1.675		1.816		2.574		1.509		1.429
	1.54		1.024		1.496		1.18		2.271		1.29		1.466
	0.519		1.539		2.503		0.889		2.627		0.988		2.35
	0.686		1.065		0.96		1.075		1.065		0.869		2.039
	1.214		1.821		1.435		1.198		2.033		0.784		2.01
	1.043		1.671		1.497		1.126		0.977		1.459		1.308
	1.694		1.149		0.771		1.291		1.311		1.37		0.918
Fig. 3d	TOR1AIP1 RNA expression Metastasis vs Primary melanoma
Kabbarah		Riker		Xu
Primary tumour	Metastasis	Primary tumour	Metastasis	Primary tumour	Metastasis
8.29024	8.02253	11.2928	12.2137	8.97483	9.05237
8.75809	9.11123	10.7892	11.8436	8.20712	8.95898
7.14324	8.18093	12.2709	12.3165	8.77844	7.96847
9.14111	9.14514	12.0358	12.6754	6.86266	8.14818
7.80088	7.8317	12.0743	12.0707	6.85411	8.57361
8.3086	8.79951	11.4555	12.4042	6.73213	8.98239
8.41651	8.23989	11.6196	11.2192	8.60183	8.40118
8.49408	8.17257	11.3023	11.8149	8.2945	6.32182
8.48202	8.61812	11.4186	11.4107	8.53704	7.11151
8.1831	8.24054	11.5868	11.7056	8.36228	9.10293
8.58535	9.2373	11.8143	11.3814	7.93402	9.10885
8.10797	8.32442	11.4826	12.0734	8.33074	9.47216
7.21772	9.61652	12.167	11.3292	6.28881	7.67694
8.55432	8.72996	9.40624	11.4645	6.85588	8.50998
9.3391	8.44366		12.0301	7.97279	9.17971
8.63015	8.06104		11.7268	7.98601	8.93167
8.65231	8.24487		12.2613	6.57402	7.19134
8.6519	9.01208		12.008	7.86189	8.82078
7.50724	8.9227		12.3445	8.09967	8.42801
7.76667	8.36796		11.7613	7.76587	8.86358
8.99183	7.3582		11.7575	7.66909	8.14242
8.91186	9.19129		11.7916	7.6112	8.07827
8.77189	9.50143		12.4873	7.52894	8.24093
9.44223	9.39802		11.9439	7.98758	8.39627
8.52871	9.61222		12.0036	8.42501	9.11093
8.82816	9.15457		11.6829	8.17473	8.41372
7.65572	9.49488		11.0119	7.39616	8.46268
8.2408	8.9873		11.0538	7.68307	8.09359
7.11506	9.22857		11.5869	8.15473	8.30785
7.56122	8.69377		12.0356	6.90149	8.36938
9.00361	8.97065		12.1103	8.47068	8.74416
	9.1299		11.3165		7.92573
	9.4287		12.2446		8.87151
	9.47805		12.293		8.04774
	8.12494		11.876		7.9243
	8.98875		11.7931		9.23757
	9.59812		12.2483		9.2896
	9.42823		11.8223		8.81807
	7.93072		11.8476		9.19418
	7.85115		12.2571		9.15566
	8.62014				8.11596
	9.15278				8.97366
	8.86				8.80002
	6.45351				9.27115
	9.02469				8.97663
	8.57559				8.05212
	8.86159				8.70878
	8.7208				8.96572
	8.54843				7.72646
	8.45128				8.98142
	8.72772				8.52126
	9.63663				7.99279
	9.13492
	9.28046
	9.54539
	8.87488
	8.91878
	8.36574
	8.76275
	8.9737
	9.21476
	8.83176
	9.41428
	8.29808
	9.14356
	8.63508
	8.5487
	8.30847
	9.30332
	8.91747
	9.52094
	8.89605
	9.44654
