# Supplementary material for: LAP1 supports nuclear adaptability during constrained melanoma cell migration and invasion
Source: Nat Cell Biol. Author manuscript; Available in PMC 2023 Jan 24. (PMC9859759; doi:10.1038/s41556-022-01042-3)
Supplement: Numerical Source Data for Figure 4 [file EMS156666-supplement-Numerical_Source_Data_for_Figure_4.xlsx]

## Sheet: Fig.4c
LAP1 supports nuclear adaptability during constrained melanoma cell migration and invasion
Jung-Garcia et al.
Numerical Source data Table
Figure 4c
Fig. 4c	Protein expression
LAP1B
M206	M443	WM1361	WM1366	WM793B	WM983A	WM983B	WM88	A375P	A375M2
0.442796	0.379866	0.239372	0.182144	0.762795	0.841499	1.66423	1.62828	1.20081	0.955005
0.054712	0.124485	0.110498	0.099859	0.274256	0.311926	1.65387	0.809347	0.851346	0.771899
0.18944	0.14422	0.126136	0.131882	0.404327	0.18766	0.294813	0.689574	0.675229	0.478435
LAP1C
M206	M443	WM1361	WM1366	WM793B	WM983A	WM983B	WM88	A375P	A375M2
2.46794	1.99731	1.31495	1.64946	2.17731	2.29714	4.93543	3.69186	3.24572	3.59511
1.25601	1.40268	0.478148	0.883105	1.09021	0.950821	3.26814	1.62184	1.14509	1.87406
2.7643	2.7643	1.4464	1.79751	3.0562	1.58814	3.43621	3.54521	2.17143	2.58046

## Sheet: Fig.4e-g
LAP1 supports nuclear adaptability during constrained melanoma cell migration and invasion
Jung-Garcia et al.
Numerical Source data Table
Figures 4e-g			Exact P values Figures 4e-g
Fig. 4e	Translocated nuclei (%)		Figure	Comparison	Exact p value
Control	LAP1 siRNA		4e	Control:WM983B vs LAP1 siRNA:WM983B	**p=0.0025
61	14		4f	Control:WM983B vs LAP1 siRNA:WM983B	**p=0.0022
57	24		4g	Control:WM983B vs LAP1 siRNA:WM983B	***p=0.0004
63	32
Fig. 4f	Translocated nuclei with blebs (%)
Control	LAP1 siRNA
37.21	4.48
38.76	12
32.76	15.36
Fig. 4g	Fold change 3D invasion
Control	LAP1 siRNA
1	0.444818
1	0.541649
1	0.365899
