# Supplementary material for: LAP1 supports nuclear adaptability during constrained melanoma cell migration and invasion
Source: Nat Cell Biol. Author manuscript; Available in PMC 2023 Jan 24. (PMC9859759; doi:10.1038/s41556-022-01042-3)
Supplement: Numerical Source Data for Figure 5 [file EMS156666-supplement-Numerical_Source_Data_for_Figure_5.xlsx]

## Sheet: Fig.5a,b
LAP1 supports nuclear adaptability during constrained melanoma cell migration and invasion
Jung-Garcia et al.
Numerical Source data Table
Figures 5a,b						Exact P values Figures 5a,b
Fig. 5a	Translocated nuclei (%)					Figure	Comparison	Exact p value
WM983A	WM983A LAP1C	WM983A LAP1B	WM983A LAP1	WM983B		5a	WM983A vs. WM983A LAP1C	**p=0.0070
21.4008	49.2366	17.3709	48.1967	58.3691			WM983A vs. WM983A LAP1	**p=0.0075
18.1395	40	23.5577	40.9524	46.1538			WM983A vs. WM983B	***p=0.0006
9.18367	34.434	11.6959	33.8164	49.1979			WM983A LAP1C vs. WM983A LAP1B	**p=0.0100
							WM983A LAP1B vs. WM983A LAP1	*p=0.0106
Fig. 5b	Translocated nuclei with blebs (%)						WM983A LAP1B vs. WM983B	***p=0.0008
WM983A	WM983A LAP1C	WM983A LAP1B	WM983A LAP1	WM983B		5b	WM983A vs. WM983A LAP1C	**p=0.0018
2.72374	13.7405	4.69484	16.3934	15.917			WM983A vs. WM983A LAP1	**p=0.0028
3.25581	19.5455	7.21154	16.6667	13.1222			WM983A vs. WM983B	**p=0.0010
3.06122	15.0943	2.33918	13.0435	22.4599			WM983A LAP1C vs. WM983A LAP1B	**p=0.0051
							WM983A LAP1B vs. WM983A LAP1	**p=0.0082
							WM983A LAP1B vs. WM983B	**p=0.0027

## Sheet: Fig.5d
LAP1 supports nuclear adaptability during constrained melanoma cell migration and invasion
Jung-Garcia et al.
Numerical Source data Table
Figure 5d					Exact P values Figure 5d
Fig. 5d	Fold change 3D invasion				Figure	Comparison	Exact p value
WM983A	WM983A LAP1	WM983A LAP1B	WM983A LAP1C		5d	WM983A vs. WM983A LAP1	*p=0.0498
1	7.20687	0.672215	11.478			WM983A vs. WM983A LAP1C	**p=0.0029
1	4.57842	0.629358	8.73911
1	4.15755	1.54456	5.03685

## Sheet: Fig.5f,g
LAP1 supports nuclear adaptability during constrained melanoma cell migration and invasion
Jung-Garcia et al.
Numerical Source data Table
Figures 5f,g					Exact P values Figures 5f,g
Fig. 5f	Translocated nuclei (%)				Figure	Comparison	Exact p value
WM983A					5f	WM983A LAP1B vs. WM983A LAP1BΔ1-72	****p<0.0001
LAP1B	LAP1BΔ1-72	LAP1BΔCBR	LAP1BR563G			WM983A LAP1B vs. WM983A LAP1BΔCBR	****p<0.0001
18.2741	40.7895	33.5526	36.0169			WM983A LAP1B vs. WM983A LAP1BR563G	****p<0.0001
17.1598	40	39.3939	36.7713		5g	WM983A LAP1B vs. WM983A LAP1BΔ1-72	***p=0.0002
13.8158	43.3333	35.8025	37.9592			WM983A LAP1B vs. WM983A LAP1BΔCBR	***p=0.0002
						WM983A LAP1B vs. WM983A LAP1BR563G	**p=0.0026
Fig. 5g	Translocated nuclei with blebs (%)
WM983A
LAP1B	LAP1BΔ1-72	LAP1BΔCBR	LAP1BR563G
3.0837	16.6667	21.0526	10.1695
4.2654	16.6667	15.7576	13.4529
4.32692	17.1429	14.1975	13.4694

## Sheet: Fig.5i-k
LAP1 supports nuclear adaptability during constrained melanoma cell migration and invasion
Jung-Garcia et al.
Numerical Source data Table
Figures 5i-k					Exact P values Figures 5i-k
Fig. 5i	Fold change 3D invasion				Figure	Comparison	Exact p value
WM983A					5i	WM983A LAP1B vs. WM983A LAP1BΔ1-72	**p=0.0095
LAP1B	LAP1BΔ1-72	LAP1BΔCBR	LAP1BR563G			WM983A LAP1B vs. WM983A LAP1BR563G	*p=0.0497
1	11.8051	3.70571	9.95827		5j	WM983A LAP1C vs. WM983A LBRNT-LAP1C	***p=0.0003
1	8.83386	3.74567	5.74858			WM983A LAP1C vs. WM983A LBRTRS-LAP1C	***p=0.0005
1	5.35432	1.92454	3.72183		5k	WM983A LAP1C vs. WM983A LBRNT-LAP1C	****p<0.0001
						WM983A LAP1C vs. WM983A LBRTRS-LAP1C	***p=0.0001
Fig. 5j	Translocated nuclei (%)
LAP1C	LBRNT LAP1C	LBRTRS LAP1C
27.0833	8.0292	5.30973
28.1481	6.77966	11.9048
28.0576	11.5646	13.0137
Fig. 5k	Translocated nuclei with blebs (%)
LAP1C	LBRNT LAP1C	LBRTRS LAP1C
14.5833	1.45985	1.76991
11.8519	2.54237	3.96825
12.2302	2.72109	4.10959

## Sheet: Fig.5m
LAP1 supports nuclear adaptability during constrained melanoma cell migration and invasion
Jung-Garcia et al.
Numerical Source data Table
Figures 5m				Exact P values Figure 5m
Fig. 5m	Fold change 3D invasion			Figure	Comparison	Exact p value
LAP1C	LBRNT LAP1C	LBRTRS LAP1C		5m	WM983A LAP1C vs. WM983A LBRNT-LAP1C	***p=0.0002
1	0.0859602	0.104131			WM983A LAP1C vs. WM983A LBRTRS-LAP1C	***p=0.0006
1	0.174464	0.477186
1	0.11419	0.357046
