# Supplementary material for: LAP1 supports nuclear adaptability during constrained melanoma cell migration and invasion
Source: Nat Cell Biol. Author manuscript; Available in PMC 2023 Jan 24. (PMC9859759; doi:10.1038/s41556-022-01042-3)
Supplement: Numerical Source Data for Figure 6 [file EMS156666-supplement-Numerical_Source_Data_for_Figure_6.xlsx]

## Sheet: Fig.6b
LAP1 supports nuclear adaptability during constrained melanoma cell migration and invasion
Jung-Garcia et al.
Numerical Source data Table
Figure 6b				Exact P values Figure 6b
Fig. 6b	Invading cells/10^6 um^2			Figure	Comparison	Exact p value
WM983A d42	WM983B d42			6b	WM983A Day 42 vs. WM983B Day 42	***p=0.001
9.643	22.06
15.7	29.71
9.452	16.81
5.016	34.94
12.58	6.329
9.589	20.05
5.144	13.33
10.28	45.79
5	24.95
11.52	38.68
9.416	10.63
6.291	27.21
6.543	14.94
17.49	20.22
11.83	16.13
3.17	13.14

## Sheet: Fig.6d
LAP1 supports nuclear adaptability during constrained melanoma cell migration and invasion
Jung-Garcia et al.
Numerical Source data Table
Figure 6d				Exact P values Figure 6d
Fig. 6d	Invading cells/10^6 um^2			Figure	Comparison	Exact p value
A375P d24	A375P d36	A375M2 d24		6d	A375P Day 24 vs. A375M2 Day 24	***p=0.0003
1.99073	5.62604	14.9108			A375P Day 36 vs. A375M2 Day 24	**p=0.0041
1.44374	6.1643	17.54
1.17194	5.8484	8.93211
1.89552	15.7921	6.17184
2.43944	9.284	12.072
6.34452	8.19874	5.65672
4.5757	6.81092	80.8864
1.63588	7.23475	28.2283
		33.812
		28.7976
		37.2965
		37.9434
		40.0714
		34.7345
		34.07
		42.2223

## Sheet: Fig.6f
LAP1 supports nuclear adaptability during constrained melanoma cell migration and invasion
Jung-Garcia et al.
Numerical Source data Table
Figure 6f
Fig. 6f	Tumour cell nuclei (%)
		0																1																2
WM983A d42	TB	72.15	93.38	77.76	99.83	9.31	21.13	0.69	2.91	99.6	99.85	97.88	99.32	98.89	95.87	94.33	95.31	25.04	6.62	22.14	0.17	58.5	45.24	26.94	29.78	0.4	0.15	2.11	0.65	1.11	4.12	5.58	4.41	2.4	0	0.1	0	29.98	30.12	61.82	62.35	0	0	0.02	0.02	0	0.01	0.07	0.29
	PIF	52.03	15.09	26.22	40.34	3.54	2.51	1.61	1.36	87.37	78.47	23.33	68.04	48.82	36.4	67.16	52.9	34.6	58.33	54.34	33.79	25.8	26.88	10.42	11.93	11.5	12.71	55.65	27.78	44	55.94	28.38	42.17	10.45	18.11	14.58	14.77	36.12	35.68	35.21	38.79	1.07	6.37	17.08	3.54	6.44	6.96	3.79	4.43
	DIF	0	0	0	0.77	0	0	0	0	10.81	2.11	0.84	2.5	1.33	0	0	0	1.82	26.19	9.02	7.09	5.61	1.41	1.72	1.05	37.84	23.94	12.22	17.5	6.67	22.22	2.79	8.54	3.64	11.9	10.66	3.94	16.01	8.56	4.94	8.43	24.32	39.44	14.13	20.77	24	24.6	4.53	18.29
WM983B d42	TB	56.62	48.52	1.44	1.85	2.97			99.98	88.77	80.52	30.16	65.73	98.93	20.16	98.72		42.58	50.47	12.95	21.54	15.97			0.01	11.21	18.89	67.64	34.08	1.07	71.38	1.22		0.75	1.01	53.67	57.31	46.26			0.01	0.02	0.52	2.2	0.19	0	8.3	0.02
	PIF	2.33	10.91	0.56	0.81	1.08		51.21	35.64	13.08	5.34	2.08	6.22	24.61	6.58	18.59		16.48	42.21	3.07	6.3	4.83		36.59	46.86	46.61	31.75	23.66	47.67	55.07	13.15	38.71		33.26	33.71	13.24	28.75	13.78		10.17	14.77	29.1	39.5	45.4	30.28	15.82	31.92	26.21
	DIF	0	0	0	0	1.07		6.69	1.6	0.17	0.4	0	0	0	0	0.69		13.95	4.61	0.84	0.76	13.01		39.79	16.93	9.93	9.05	4.9	2.38	1.84	2.14	24.86		25.58	12.9	3.79	4.16	13.37		16.2	9.38	23.34	14.08	16.42	17.81	15.67	4.29	25.28
[truncated: 18 more columns]

## Sheet: Fig.6h
LAP1 supports nuclear adaptability during constrained melanoma cell migration and invasion
Jung-Garcia et al.
Numerical Source data Table
Figure 6h
Fig. 6h	Tumour cell nuclei (%)
		0																1																2
A375P d24	TB	2.04	3.39	5.58	5.87	3.49	2.28	2.89	1.95									82.42	72.85	73.97	80.29	87.82	82.69	70.44	76.72									15.5	23.46	20.29	13.81	8.65	14.96	26.46	21.28
	PIF	1.68	3.13	13.93	4.19	2.6	7.4	3.48	4.77									37.13	39.52	45.71	46.29	44.83	59.17	41.82	37.79									51.89	45.96	38.02	42.63	47.57	30.83	49.07	44.04
	DIF	0	0.07	0	0	0	0	0	0									8.8	7.7	14.49	8.59	9.45	7.97	5.81	9.01									18.92	20.83	34.06	30.75	28.36	23.9	9.88	11.49
A375P d36	TB	17.76	4.49	1.89	8.15	0.53	1.45	1.08	1.4									72.74	66.06	17.67	77.09	72.33	80.52	28.54	41.23									9.48	29.31	60.37	14.75	27.04	17.95	69.84	56.82
	PIF	0.84	2.69	1	6.05	1.24	0.98	0.41	0.47									31.28	40.86	2.56	37.56	15.17	33.41	6.51	11.61									55.52	49.68	6.15	45.22	58.25	52.7	33.15	64.49
	DIF	0	0	0.12	0	0	0	0	0									11.79	8.23	6.58	17.36	0	4.94	3.47	3.18									36.51	22.58	9.57	30.94	9.8	27.41	41.44	39.49
A375M2 d24	TB	16.25	3.5	20.34	18.44	20.52	21.35	17.85	10.52	9.7	5.58	24.91	14.69	13.87	10.9	29.62	27.14	15.66	11.5	21.01	17.48	18.72	21.64	9.74	39.32	22.45	12.27	18.5	20.88	18.98	19.97	48.67	42.65	66.47	82.6	58.03	62.96	53.67	56.42	61.64	49.53	63.93	46.94	42.19	51.45	44.3	49.62	20.76	24.9
	PIF	2.26	5.96	12.29	4.63	0.94	17.08	5.83	10.62	4.09	3.82	3.69	13.8	1.79	9.05	13.41	25.06	14.86	14.3	16.1	17.78	6.84	11.4	17.17	18.46	18.36	17.04	17.68	15.88	13.62	17.58	24.5	26.9	51.35	57.78	60.86	53.91	30.75	55.16	42.92	60.96	52.1	36.61	30.73	29.81	29.9	32.98	35.42	25.77
	DIF	0	0	0	0.15	0	0	0	0	0	0	0	0.16	0	0	0.12	0.07	4.93	2.02	19.67	7.13	2.91	4.32	0.56	3.49	0.68	1.47	1.05	3.54	1.11	0.47	2.09	7.09	38.92	12.1	15.57	4.32	4.85	5.04	2.79	2.33	2.05	2.65	0.7	4.5	0.66	0	3.95	8.5
[truncated: 18 more columns]

## Sheet: Fig.6j,k
LAP1 supports nuclear adaptability during constrained melanoma cell migration and invasion
Jung-Garcia et al.
Numerical Source data Table
Figures 6j,k
Fig. 6j	Invading cells/10^6 um^2
A375P LAP1B d28	A375P LAP1BΔ1-72 d28	A375P LAP1BR563G d28	A375P LAP1C d28	A375M2 d28
13.412	51.6854	43.6703	35.4961	39.882
12.7425	34.1482	61.836	49.5065	59.4303
25.8156	59.479	60.3014	13.4836	77.5396
12.5477	15.6854	48.5127	46.4734	58.2183
15.2843	26.8532	32.1232	60.0114	37.226
19.6495	84.0461	37.4979	32.2498	33.5866
15.3308	32.4895	31.1882	29.7752	42.1979
9.69128	16.2958	29.343	27.2614	61.9501
11.0301	22.6592	63.1977	31.9265	36.5462
6.45325	31.4448	71.0364	28.9877	32.7122
Fig. 6k	Tumour volume (mm^3)
	A375M2 d28										A375P LAP1BR563G d28										A375P LAP1C d28										A375P LAP1B d28										A375P LAP1BΔ1-72 d28
15	3.24957	12.5008	1.51357	3.45003	1.78129	2.3856	17.096	3.45026	1.94386	2.17713	0.895356	1.63036	0.921536	0.695655	1.14407	0	1.67966	0.777546	0.694294	2.19661	1.55234	1.72474	1.25947	2.21907	1.98942	2.05251	2.01586	1.02364	1.76715	1.50168	1.86506	1.76715	1.65405	1.80249	2.61067	10.0223	2.77346	3.28988	2.70492	2.95729	1.4975	1.85184	1.39958	1.63363	2.34829	2.11692	1.74799	1.72788	2.695
20	57.1796	50.5728	19.8554	38.776	64.3163	27.3454	64.9932	20.1586	45.6349	18.6755	2.75711	5.41379	1.24617	1.33926	3.41368	1.24187	15.447	1.0894	10.644	9.32951	1.88876	11.393	7.46161	29.3186	10.9985	16.1282	11.982	25.9265	17.0964	5.54822	15.8467	8.43513	18.3529	19.0545	43.1219	65.0453	23.1253	39.6992	37.7336	37.5422	14.7195	10.6297	17.7488	4.10967	20.237	18.6409	16.117	30.1356	29.1701
22	101.985	135.138	63.0263	113.802	121.016	49.9791	121.699	49.5821	68.0845	44.6303	7.99223	14.7777	7.99459	8.81219	11.1478	11.6221	39.5193	6.27257	23.019	43.6895	31.3065	45.2395	29.996	101.677	49.5042	57.758	54.4363	41.8678	39.507	20.0518	79.341	17.0159	49.0482	59.8328	86.405	103.272	88.9565	94.1991	53.3339	102.611	62.3589	42.4529	31.0182	18.2048	63.2405	43.3904	52.006	58.5968	80.0641
25	145.142	186.205	71.299	142.462	145.953	100.329	185.57	63.0748	82.4174	74.8707	12.1038	25.4029	9.33898	11.8328	27.4084	15.703	57.992	1.99602	25.5476	56.4761	24.2353	89.5836	47.9419	107.192	71.7218	75.162	94.04	86.5597	87.0522	36.9507	159.473	41.9958	89.5977	80.706	215.769	146.325	175.593	143.367	115.242	149.139	90.3336	32.9504	67.3073	38.3219	92.5732	91.7558	73.1962	106.009	157.134
26	255.43	241.291	109.971	192.138	189.172	106.361	207.292	93.5621	115.723	87.5707	15.9527	41.4976	12.871	16.9969	50.9593	25.8509	73.8495	3.62301	38.2778	72.5751	49.4596	144.493	62.5763	139.285	110.134	115.269	96.6819	106.84	105.137	66.0393	185.696	62.3123	125.26	141.128	239.65	148.028	264.305	147.56	165.964	171.671	123.627	48.3669	73.6861	83.2727	148.631	141.338	91.2361	125.497	169.113
27	202.308	251.006	115.222	192.777	240.682	151.575	220.569	119.697	105.137	143.905	33.1135	39.589	23.7469	28.57	47.5641	23.9733	90.4977	9.11284	42.3946	85.5963	80.601	130.727	65.8378	143.541	131.337	128.738	143.955	122.484	130.257	68.2657	213.305	77.0448	93.5543	126.239	203.171	219.756	225.624	214.344	164.873	177.506	140.094	79.4383	79.6539	100.063	143.134	110.377	104.177	134.864	206.035
28	207.552	274.036	137.434	229.435	319.789	148.902	278.791	148.987	87.9203	171.18	64.0972	74.6659	27.9239	51.4133	79.1368	35.8073	97.3693	9.61895	45.6942	90.2892	79.3121	176.375	128.042	152.092	166.868	142.175	128.48	142.319	138.067	73.3337	208.21	110.079	145.472	125.174	245.919	206.975	206.814	262.941	204.321	261.368	161.211	92.8839	102.925	89.2905	169.213	180.501	76.3124	151.171	157.114
[truncated: 1 more columns]
