# Supplementary material for: LAP1 supports nuclear adaptability during constrained melanoma cell migration and invasion
Source: Nat Cell Biol. Author manuscript; Available in PMC 2023 Jan 24. (PMC9859759; doi:10.1038/s41556-022-01042-3)
Supplement: Numerical Source Data for Figure 7 [file EMS156666-supplement-Numerical_Source_Data_for_Figure_7.xlsx]

## Sheet: Fig.7b,c
LAP1 supports nuclear adaptability during constrained melanoma cell migration and invasion
Jung-Garcia et al.
Numerical Source data Table
Figures 7b,c					Exact P values Figures 7b,c
Fig. 7b	H-Score LAP1				Figure	Comparison	Exact p value
Cohort A					7b	TB:Primary vs. TB:Metastasis	***p=0.0009
Primary		Metastasis				IF:Primary vs. IF:Metastasis	**p=0.0032
TB	IF	TB	IF			TB:Primary vs. IF:Primary - paired t test	*p=0.0489
152.03	144.6	237.875	212.755		7c	3 TB:Primary vs. TB:Metastasis	****p<0.0001
134.48	169.78	208.37	217.04			3 TB:Primary vs. IF:Metastasis	****p<0.0001
116.18	141.12	215.755	258.26
99.64	238.74	221.03	243.53
114.01	180.32	250.415	258.64
176.39	204.36	284.33	255.465
96.71	195.33	262.065	277.81
206.2	212.66	88.01	123.59
32.17	139.33	221.18	218.63
108.05	25.54	240.55	245.08
146.68	127.99	230.37	239.18
89.97	90.37	148.74	247.74
162.47	135.06	105.13	207.26
193.49	125.13	286.39	275.51
151.18	177.51
203.15	236.44
192.28	225.64
116.67	191.12
195.48	244.34
Fig. 7c	Tumour cell nuclei (%)
Cohort A
		0																			1																			2
Primary	TB	6.78	14.34	19.13	19.49	18.28	3.54	21.61	0.28	72.02	18.97	11.15	25.56	7.71	2.82	23.08	1.81	0	19.89	3.33	39.99	42.51	50.23	50.86	50.23	27.76	60.44	9.72	23.91	54.69	38.18	59.87	33.32	18.52	43.68	17.56	14.32	42.74	18.1	47.64	37.49	25.87	27.88	28.51	57.48	17.57	73.53	3.96	25.69
	IF	12.95	5.65	10.08	1.73	4.74	1.81	1.99	0.22	16.32	75.23	21.62	32.49	5.23	6.95	3.69	0.54	0.5	3.21	0.34	35.41	31.83	39.72	8.97	24.02	17.54	22.68	8.82	54.43	22.98	37.13	46.24	56.14	60.76	29.91	6.83	4.53	20.39	2.16	46.2	49.6	45.07	32.53	57.75	56.77	61.15	74.17	28.39	1.79
Metastasis	TB	0.23	0.22485	0.17932	0.19915	0.0664	0.07716	0.01629	0	27.5172	0	0.24907	0.19249	5.65942	0.33167						7.38212	8.66707	9.82454	4.83867	3.97608	0.73225	1.85152	57.9956	5.38965	4.4106	8.03417	44.8206	26.9486	0.74746						46.6895	73.7597	63.9994	69.0956	41.4039	14.1523	34.2292	13.4432	68.0411	49.8848
	IF	0.10852	0.10852	0.21053	0.02401	2.26415	0	0	26.4084	0.05664	1.33715	0.1328	0.49813	0.0073	0.18031						5.86001	5.86001	1.21053	2.06483	3.01887	2.83123	0.51987	28.8732	6.78011	4.68004	1.32802	4.8983	6.71687	2.0916						70.917	70.917	38.6842	52.2689	29.434	38.8696	12.3763	39.4366	67.6402	41.5473
[truncated: 28 more columns]

## Sheet: Fig.7e-g
LAP1 supports nuclear adaptability during constrained melanoma cell migration and invasion
Jung-Garcia et al.
Numerical Source data Table
Figures 7e-g					Exact P values Figures 7e-g
Fig. 7e	H-Score LAP1				Figure	Comparison	Exact p value
Cohort B					7e	TB:Primary vs. IF:Primary	****p<0.0001
Primary		Metastasis				TB:Primary vs. TB:Metastasis	**p=0.0072
TB	IF	TB	IF			TB:Metastasis vs. IF:Metastasis	***p=0.0003
103.23	109.53	188.02	173.82			TB:Primary vs. IF:Primary - paired t test	****p<0.0001
122.35	154.91	120.32	180.62			IF:Primary vs. IF:Metastasis - paired t test	****p<0.0001
117.55	131.95	140.21	157.24		7f	3 TB:Metastasis vs. IF:Metastasis	***p=0.0008
111.08	123.46	166.31	143.68		7g	Low expression vs. High expression	*p=0.0399
121.71	131.77	135.32	112.42
104.51	194.97	140.21	134.48
113.41	223.09	174.87	141.37
98.33	200.75	128.28	166.31
105.62	245.95	162.57	195.26
104.74	226.73	187.29	175.69
104.99	190.33	113.95	189.64
118.15	185.7	160.25	197.36
99.3	145.73	175.46	167.24
105.47	173.78	148.05	182.33
100.5	187.69	140.29	194.58
84.54	126.46	108.25	150.2
77.49	109.19	122.46	104.13
91.2	115.21	132.91	244.21
99.95	101.23	139.21	238.11
57.5	90.96	119.87	210.64
69.07	85.96	108.23	156.69
85.14	98.64	109.24	138.24
130.174	208.24	107.47	159.23
125.829	228.79	103.97	146.79
148.05	190.33	120.32	210.64
132.91	145.73	135.32	195.22
104.74	126.46	140.21	236.31
118.15	157.24	122.46	154.91
105.47	143.68	57.5	131.77
Fig. 7f	Tumour cell nuclei (%)
Cohort B
		0																													1
Primary	TB	2.46	0.13	0.06	0.16	0.1	1.82	0.26	4.22	0.06	0.07	0	0	2.47	0.09	0.41	17.31	22.69	13.58	0.05	45.11	30.93	19.78	4.41	5.52	0.01	0.15	0.06	0.1	0.26	92.02	78.55	83.17	88.68	78.63	92.08	95.26	90.2	78.51	88.26	92.33	82.64	95.65	85.66	98.74	80.91	77.17	82.44	99.95
	IF	0.57	0.06	0.08	0.2	0.05	0	0	0	0	0	2.91	0.57	0.86	0.12	0.2	6.41	0.53	0.04	0.07	12.35	14.04	3.44	0	0	0	0.86	6.41	0.01	0.01	85.21	75.25	80.32	81.31	71.69	10.7	4.24	14.88	3.68	5.21	17.79	18.62	54.16	31.19	23.58	65.63	86.94	95.26	99.01
Metastasis	TB	0	22.21	0	0	10	0	0	0.02	0	0	4.14	0	0	0.05	0	0	0	0.63	0	14.3	17.86	21.44	20.2	31.44	22.21	0	0	0	45.11	13.4	49.21	65.21	52.31	55.12	68.14	26.81	68.87	38.11	21.77	78.08	40.61	35.69	48.78	80.64	88.61	94.62	88.31	77.94
	IF	0.51	0.01	0.01	0.01	0.02	0	0.15	0	0	0	0	0	0	0	0	2.24	0.46	0	0	0	1.05	3.86	0.85	2.44	0	0	0	0.06	0.05	34.6	25.51	47.27	58.73	88.61	67.73	63.29	53.22	20.59	29.64	23.17	22.14	26.64	36.48	25.26	33.31	78.16	11.36	18.25
Fig. 7g	Disease free survival
Months	Low Expression	High Expression
18.7724	0
15.945	0
2.59723	0
22.7504	0
3.12325		1
18.1149		0
20.5806		0
11.6382	1
24.197	1
28.4709	0
30.7065	0
33.4024		0
26.4655	0
24.8217	0
7.46293		1
2.13696	0
11.1451	1
4.3068		1
18.9697		1
34.3229		1
78.0813	0
5.45747		1
10.3889		1
29.6545		1
4.01091		1
17.9834		1
129.664	0
16.0108		1
7.26567		1
11.704		1
17.3916		1
142.092	0
80.2512		0
4.50406	1
0.263011	0
25.512		1
0.295887		1
73.0512		1
3.81366		1
59.5391		1
22.6518		1
21.2052		0
29.4901		1
29.0627	1
13.0519	1
9.40264	1
[truncated: 68 more columns]
