# Supplementary material for: LAP1 supports nuclear adaptability during constrained melanoma cell migration and invasion
Source: Nat Cell Biol. Author manuscript; Available in PMC 2023 Jan 24. (PMC9859759; doi:10.1038/s41556-022-01042-3)
Supplement: Supplementary Tables [file EMS156666-supplement-Supplementary_Tables.xlsx]

## Sheet: Supplementary Table 1
Jung-Garcia et al., Supplementary Table 1
Signalling regulation
GS	SIZE	ES	NES	NOM p-val	FDR q-val	FWER p-val	RANK AT MAX
follow link to MSigDB
GO_MACROMOLECULAR_	1236	0.33	1.59	0	0.005	0.102	3831
COMPLEX_BINDING
GO_REGULATION_OF_	179	0.36	1.56	0.001	0.006	0.128	3222
PROTEIN_COMPLEX_
DISASSEMBLY
GO_NEGATIVE_REGULATION_OF_PROTEIN_COMPLEX_	140	0.36	1.52	0.005	0.008	0.191	2941
DISASSEMBLY
GO_CELLULAR_	1079	0.31	1.48	0	0.011	0.282	4335
MACROMOLECULE_
LOCALIZATION
GO_PROTEIN_COMPLEX_	839	0.31	1.47	0	0.012	0.291	3831
BINDING
GO_CYTOSKELETAL_	727	0.3	1.42	0	0.016	0.416	4255
PROTEIN_BINDING
GO_PROTEIN_COMPLEX_	1324	0.28	1.35	0	0.029	0.685	4644
SUBUNIT_ORGANIZATION
GO_NEGATIVE_REGULATION_OF_PHOSPHORYLATION	381	0.35	1.59	0	0.009	0.069	3711
GO_NEGATIVE_REGULATION_OF_PHOSPHORUS_	478	0.32	1.46	0	0.017	0.209	3711
METABOLIC_PROCESS
GO_NEGATIVE_REGULATION_OF_CELL_COMMUNICATION	1066	0.29	1.38	0	0.028	0.396	3267
GO_REGULATION_OF_	111	0.35	1.38	0.041	0.027	0.396	3082
PROTEIN_KINASE_B_
SIGNALING
GO_NEGATIVE_REGULATION_OF_PROTEIN_	539	0.3	1.38	0.003	0.026	0.403	3714
MODIFICATION_PROCESS
GO_NEGATIVE_REGULATION_OF_MAPK_CASCADE	133	0.33	1.36	0.038	0.028	0.459	4921
GO_NEGATIVE_REGULATION_OF_INTRACELLULAR_	394	0.29	1.36	0.009	0.028	0.476	3249
SIGNAL_TRANSDUCTION
GO_NEGATIVE_REGULATION_OF_RESPONSE_	1215	0.28	1.35	0	0.028	0.488	3275
TO_STIMULUS
GO_REGULATION_OF_	1502	0.28	1.35	0	0.029	0.509	3621
PROTEIN_MODIFICATION_
PROCESS
GO_NEGATIVE_REGULATION_OF_PROTEIN_METABOLIC_PROCESS	946	0.27	1.31	0.004	0.039	0.625	3726
GO_REGULATION_OF_	1476	0.27	1.31	0	0.039	0.638	3809
INTRACELLULAR_SIGNAL_
TRANSDUCTION
GO_ENZYME_BINDING	1541	0.32	1.56	0	0.011	0.057	4342
GO_NUCLEOSIDE_	258	0.42	1.84	0	0.013	0.011	3581
TRIPHOSPHATASE_
REGULATOR_ACTIVITY
GO_ATPASE_REGULATOR_	28	0.58	1.78	0.005	0.01	0.017	3138
ACTIVITY
GO_ENZYME_	384	0.35	1.58	0	0.015	0.087	4329
ACTIVATOR_ACTIVITY
GO_POSITIVE_REGULATION_OF_HYDROLASE_ACTIVITY	768	0.32	1.53	0	0.015	0.131	4341
GO_ATPASE_ACTIVATOR_	15	0.57	1.51	0.055	0.016	0.157	3059
ACTIVITY
GO_POSITIVE_REGULATION_OF_MOLECULAR_FUNCTION	1564	0.3	1.45	0	0.02	0.222	3607
GO_POSITIVE_REGULATION_OF_CATALYTIC_ACTIVITY	1315	0.3	1.44	0	0.021	0.248	4407
GO_POSITIVE_REGULATION_OF_ATPASE_ACTIVITY	37	0.43	1.41	0.062	0.021	0.291	3059
GO_ENZYME_	804	0.28	1.32	0.002	0.042	0.518	3606
REGULATOR_ACTIVITY
GO_MOLECULAR_FUNCTION_REGULATOR	1161	0.27	1.31	0	0.045	0.571	3606
GO_POLY_A_RNA_BINDING	938	0.37	1.78	0	0.005	0.011	5503
GO_RNA_BINDING	1242	0.36	1.74	0	0.006	0.019	4777
GO_PROTEIN_DOMAIN_	563	0.35	1.63	0	0.008	0.04	4151
SPECIFIC_BINDING
GO_OXIDOREDUCTASE_	21	0.55	1.6	0.031	0.01	0.06	1886
ACTIVITY_ACTING_ON_THE_CH_CH_GROUP_OF_
DONORS_NAD_OR_NADP_
AS_ACCEPTOR

## Sheet: Supplementary Table 2
Jung-Garcia et al., Supplementary Table 2
Nuclear membrane
GS	SIZE	ES	NES	NOM p-val	FDR q-val	FWER p-val	RANK AT MAX
follow link to MSigDB
GO_NUCLEAR_MEMBRANE	233	0.38	1.68	0	0.003	0.039	3805
GO_NUCLEAR_ENVELOPE	349	0.34	1.54	0	0.007	0.151	4522
GO_NUCLEAR_	39	0.46	1.5	0.039	0.01	0.243	3902
INNER_MEMBRANE
GO_ENDOPLASMIC_	1336	0.26	1.28	0.001	0.046	0.223	3811
RETICULUM
GO_ENDOPLASMIC_	951	0.27	1.27	0.006	0.045	0.25	3811
RETICULUM_PART
GO_NUCLEAR_PERIPHERY	111	0.51	2.05	0	0	0	4367

## Sheet: Supplementary Table 3
Jung-Garcia et al., Supplementary Table 3
Cell division
GS	SIZE	ES	NES	NOM p-val	FDR q-val	FWER p-val	RANK AT MAX
follow link to MSigDB
GO_MITOTIC_CELL_CYCLE	643	0.44	2.07	0	0	0	4141
GO_CHROMOSOMAL_	266	0.46	2.07	0	0	0	4648
REGION
GO_CELL_CYCLE	1097	0.42	2.05	0	0	0	3676
GO_CELL_CYCLE_PROCESS	900	0.42	2.04	0	0	0	4159
GO_CONDENSED_	160	0.48	2.02	0	0	0.001	3830
CHROMOSOME
GO_CHROMOSOME	736	0.42	2	0	0	0.001	3830
GO_MICROTUBULE_BASED_PROCESS	420	0.4	1.82	0	0.001	0.006	3916
GO_REGULATION_OF_	194	0.42	1.8	0	0.001	0.006	3271
MICROTUBULE_BASED_
PROCESS
GO_TUBULIN_BINDING	229	0.4	1.77	0	0.001	0.011	3845
GO_MITOTIC_SPINDLE_	57	0.5	1.77	0.002	0.001	0.011	3881
ORGANIZATION
GO_MICROTUBULE_BINDING	171	0.4	1.69	0	0.003	0.032	3826
GO_REGULATION_OF_	138	0.4	1.64	0.003	0.004	0.056	3222
MICROTUBULE_
POLYMERIZATION_OR_
DEPOLYMERIZATION
GO_NUCLEAR_	438	0.35	1.61	0	0.005	0.082	3830
CHROMOSOME
GO_CHROMOSOME_	129	0.39	1.59	0.005	0.005	0.101	4619
TELOMERIC_REGION
GO_NUCLEAR_	103	0.36	1.46	0.017	0.013	0.336	4619
CHROMOSOME_
TELOMERIC_REGION
GO_CONDENSED_NUCLEAR_CHROMOSOME	71	0.35	1.29	0.108	0.047	0.872	3830
GO_CHROMATIN	374	0.35	1.61	0	0.004	0.01	3812
GO_CHROMOSOME_	213	0.46	2.01	0	0	0.001	3798
SEGREGATION
GO_NUCLEAR_	178	0.45	1.9	0	0.002	0.006	3798
CHROMOSOME_
SEGREGATION
GO_CHROMOSOME_	821	0.4	1.89	0	0.001	0.007	4255
ORGANIZATION
GO_MEIOTIC_CELL_CYCLE	152	0.34	1.44	0.014	0.033	0.432	4199

## Sheet: Supplementary Table 4
Jung-Garcia et al., Supplementary Table 4
Organelle organisation
GS	SIZE	ES	NES	NOM p-val	FDR q-val	FWER p-val	RANK AT MAX
follow link to MSigDB
GO_NUCLEUS_	114	0.42	1.69	0.001	0.003	0.037	4158
ORGANIZATION
GO_ENDOMEMBRANE_	398	0.36	1.65	0	0.003	0.052	4160
SYSTEM_ORGANIZATION
GO_NEGATIVE_REGULATION_OF_ORGANELLE_	321	0.36	1.64	0	0.004	0.059	3881
ORGANIZATION
GO_NUCLEAR_ENVELOPE_	66	0.43	1.6	0.009	0.005	0.087	4134
ORGANIZATION
GO_REGULATION_OF_	988	0.32	1.54	0	0.007	0.162	3919
ORGANELLE_ORGANIZATION
GO_SINGLE_ORGANISM_	798	0.31	1.46	0	0.012	0.313	4523
CELLULAR_LOCALIZATION
GO_NEGATIVE_REGULATION_OF_CELLULAR_	593	0.29	1.38	0.002	0.024	0.599	3778
COMPONENT_
ORGANIZATION
GO_MEMBRANE_	778	0.27	1.31	0.003	0.041	0.829	4245
ORGANIZATION
GO_ORGANELLE_FISSION	389	0.39	1.81	0	0.003	0.018	4177

## Sheet: Supplementary Table 5
Jung-Garcia et al., Supplementary Table 5
Cellular localisation
GS	SIZE	ES	NES	NOM p-val	FDR q-val	FWER p-val	RANK AT MAX
follow link to MSigDB
GO_PROTEIN_LOCALIZATION_TO_ORGANELLE	490	0.36	1.66	0	0.003	0.046	4324
GO_ORGANELLE_	358	0.33	1.51	0	0.009	0.216	4523
LOCALIZATION
GO_ESTABLISHMENT_OF_	1449	0.3	1.43	0	0.016	0.403	4523
LOCALIZATION_IN_CELL
GO_PROTEIN_LOCALIZATION	1565	0.29	1.43	0	0.016	0.412	4250
GO_PROTEIN_LOCALIZATION_TO_NUCLEUS	142	0.34	1.4	0.024	0.019	0.501	3746
GO_CELLULAR_	1079	0.31	1.48	0	0.028	0.355	4335
MACROMOLECULE_
LOCALIZATION

## Sheet: Supplementary Table 6
Jung-Garcia et al., Supplementary Table 6
Cellular development
GS	SIZE	ES	NES	NOM p-val	FDR q-val	FWER p-val	RANK AT MAX
follow link to MSigDB
GO_HEART_	197	0.46	1.96	0	0	0	3003
MORPHOGENESIS
GO_ANATOMICAL_STRUCTURE_FORMATION_INVOLVED_	843	0.39	1.86	0	0.001	0.002	3447
IN_MORPHOGENESIS
GO_CIRCULATORY_SYSTEM_DEVELOPMENT	717	0.38	1.77	0	0.004	0.01	3447
GO_HEART_DEVELOPMENT	423	0.38	1.75	0	0.003	0.012	3019
GO_ORGAN_	780	0.36	1.72	0	0.004	0.016	3503
MORPHOGENESIS
GO_TISSUE_DEVELOPMENT	1363	0.32	1.55	0	0.01	0.092	3344
GO_MUSCLE_TISSUE_	243	0.34	1.51	0.002	0.011	0.127	3015
DEVELOPMENT
GO_MUSCLE_STRUCTURE_	387	0.31	1.41	0.002	0.026	0.324	4477
DEVELOPMENT
GO_MUSCLE_ORGAN_	247	0.32	1.41	0.007	0.026	0.332	3049
DEVELOPMENT
GO_NEUROGENESIS	1251	0.29	1.41	0	0.024	0.335	3521
GO_SKELETAL_MUSCLE_	49	0.4	1.37	0.07	0.027	0.427	3015
CELL_DIFFERENTIATION
GO_OSSIFICATION	231	0.41	1.8	0	0.003	0.022	3335

## Sheet: Supplementary Table 7
Jung-Garcia et al., Supplementary Table 7
Cytoskeleton organisation
GS	SIZE	ES	NES	NOM p-val	FDR q-val	FWER p-val	RANK AT MAX
follow link to MSigDB
GO_MICROTUBULE_	277	0.42	1.87	0	0.001	0.004	3074
CYTOSKELETON_
ORGANIZATION
GO_NEGATIVE_REGULATION_OF_CYTOSKELETON_	182	0.37	1.58	0.001	0.005	0.104	2971
ORGANIZATION
GO_CYTOSKELETON_	714	0.33	1.58	0	0.005	0.109	4134
ORGANIZATION
GO_REGULATION_OF_	422	0.34	1.57	0	0.005	0.114	3271
CYTOSKELETON_
ORGANIZATION
GO_CYTOSKELETAL_PART	1125	0.33	1.6	0	0.011	0.048	3065
GO_CYTOSKELETON	1571	0.32	1.55	0	0.01	0.064	3074
GO_CYTOSKELETAL_	727	0.3	1.42	0	0.022	0.268	4255
PROTEIN_BINDING

## Sheet: Supplementary Table 8
Jung-Garcia et al., Supplementary Table 8
Cellular movement
GS	SIZE	ES	NES	NOM p-val	FDR q-val	FWER p-val	RANK AT MAX
follow link to MSigDB
GO_REGULATION_OF_	710	0.3	1.42	0	0.016	0.432	3920
CELLULAR_COMPONENT_
MOVEMENT
GO_POSITIVE_REGULATION_OF_LOCOMOTION	392	0.3	1.36	0.002	0.027	0.651	3920
GO_MOVEMENT_OF_CELL_	1151	0.27	1.33	0.001	0.036	0.779	3845
OR_SUBCELLULAR_
COMPONENT

## Sheet: Supplementary Table 9
Jung-Garcia et al., Supplementary Table 9
Cellular transport
GS	SIZE	ES	NES	NOM p-val	FDR q-val	FWER p-val	RANK AT MAX
follow link to MSigDB
GO_CYTOSKELETON_	100	0.5	2	0	0	0.001	3872
DEPENDENT_
INTRACELLULAR_
TRANSPORT

## Sheet: Supplementary Table 10
Jung-Garcia et al., Supplementary Table 10
Membrane remodelling
GS	SIZE	ES	NES	NOM p-val	FDR q-val	FWER p-val	RANK AT MAX
follow link to MSigDB
GO_ORGANELLE_FISSION	389	0.39	1.81	0	0.003	0.018	4177

[truncated: 7 more sheets: Supplementary Table 11, Supplementary Table 12, Supplementary Table 13, Supplementary Table 14, Supplementary Table 15, Supplementary Table 16, Supplementary Table 17]
